# Supplementary material for: Coastal restoration evaluated using dominant habitat characteristics and associated fish communities
Source: PLoS One. 2020 Oct 22;15(10):e0240623. doi: 10.1371/journal.pone.0240623 (PMC7580894; doi:10.1371/journal.pone.0240623)
Supplement: S1 Data — (XLSX) [file pone.0240623.s004.xlsx]

## Sheet: Fish Counts
Location ID	Site	Quarter	Gear Type	Location ID	Scientific Name	Common Name	Count
CBN18040501	TC	2	40	CBN18040501	Strongylura marina	Atlantic needlefish	2
CBN18040501	DC	2	40	CBN18040501	Eucinostomus sp.	mojarra sp.	1
CBN18040501	FC	2	40	CBN18040501	Lagodon rhomboides	Pinfish	5
CBN18040501	LM	2	40	CBN18040501	Sciaenops ocellatus	Red drum	5
CBN18040501	TC	2	40	CBN18040501	Leiostomus xanthurus	Spot	19
CBN18040502	FC	2	9	CBN18040502	Lucania parva	Rainwater killifish	3
CBN18040503	CBN	2	9	CBN18040503	Strongylura marina	Atlantic needlefish	1
CBN18040503	RP	2	9	CBN18040503	Gobiosoma robustum	Code goby	1
CBN18040503	CBN	2	9	CBN18040503	Sygnathus scovelli	Gulf pipefish	2
CBN18040503	EG	2	9	CBN18040503	Eucinostomus sp.	mojarra sp.	38
CBN18040503	LM	2	9	CBN18040503	Gobiosoma bosc	Naked goby	1
CBN18040503	EG	2	9	CBN18040503	Lagodon rhomboides	Pinfish	120
CBN18040503	LM	2	9	CBN18040503	Sciaenops ocellatus	Red drum	1
CBN18040503	EG	2	9	CBN18040503	Archosargus probatocephalus	S. Sheepshead	1
CBN18040503	RP	2	9	CBN18040503	Leiostomus xanthurus	Spot	156
CBN18040504	CBR	2	9	CBN18040504	Sygnathus scovelli	Gulf pipefish	3
CBN18040504	FC	2	9	CBN18040504	Eucinostomus sp.	mojarra sp.	13
CBN18040504	NB	2	9	CBN18040504	Lagodon rhomboides	Pinfish	166
CBN18040504	FC	2	9	CBN18040504	Lucania parva	Rainwater killifish	2
CBN18040504	LM	2	9	CBN18040504	Sciaenops ocellatus	Red drum	1
CBN18040504	DC	2	9	CBN18040504	Eucinostomus gula	Silver jenny	2
CBN18040504	TC	2	9	CBN18040504	Atheriniformes	Silverside sp.	1
CBN18040504	RP	2	9	CBN18040504	Leiostomus xanthurus	Spot	18
CBN18040504	RP	2	9	CBN18040504	Eucinostomus harengulus	Tidewater mojarra	12
CBN18040505	FC	2	9	CBN18040505	Fundulus grandis	Gulf killifish	3
CBN18040505	LM	2	9	CBN18040505	Lucania parva	Rainwater killifish	3
CBN18040505	RP	2	9	CBN18040505	Cyprinodon variegatus	Sheepshead minnow	10
CBN18040505	RP	2	9	CBN18040505	Sphoeroides nephelus	Southern pufferfish	1
CBN18040506	NB	2	9	CBN18040506	Lagodon rhomboides	Pinfish	61
CBN18040506	LM	2	9	CBN18040506	Sciaenops ocellatus	Red drum	1
CBN18040506	FC	2	9	CBN18040506	Poecilia latipinna	Sailfin molly	1
CBN18040506	LM	2	9	CBN18040506	Atheriniformes	Silverside sp.	19
CBN18040507	CBR	2	9	CBN18040507	Sygnathus scovelli	Gulf pipefish	2
CBN18040507	NB	2	9	CBN18040507	Trinectes maculatus	Hogchoker	1
CBN18040507	NB	2	9	CBN18040507	Lagodon rhomboides	Pinfish	25
CBN18040507	CBN	2	9	CBN18040507	Atheriniformes	Silverside sp.	14
CBN18040507	TC	2	9	CBN18040507	Leiostomus xanthurus	Spot	27
CBN18040508	LM	2	40	CBN18040508	Sygnathus scovelli	Gulf pipefish	1
CBN18040508	FC	2	40	CBN18040508	Lagodon rhomboides	Pinfish	1
CBN18040508	TC	2	40	CBN18040508	Leiostomus xanthurus	Spot	1
CBN18040509	CBR	2	9	CBN18040509	Sygnathus scovelli	Gulf pipefish	1
CBN18040509	NB	2	9	CBN18040509	Lagodon rhomboides	Pinfish	10
CBN18040509	LM	2	9	CBN18040509	Lucania parva	Rainwater killifish	54
CBN18040509	RP	2	9	CBN18040509	Cyprinodon variegatus	Sheepshead minnow	13
CBN18040509	FC	2	9	CBN18040509	Atheriniformes	Silverside sp.	16
CBN18040510	LM	2	40	CBN18040510	Lagodon rhomboides	Pinfish	1	kept
CBN18040510	CBN	2	40	CBN18040510	Eucinostomus gula	Silver jenny	1
CBN18040510	TC	2	40	CBN18040510	Leiostomus xanthurus	Spot	1
CBN18040511	CBN	2	9	CBN18040511	Strongylura marina	Atlantic needlefish	1
CBN18040511	RP	2	9	CBN18040511	Gobiosoma robustum	Code goby	1
CBN18040511	DC	2	9	CBN18040511	Sygnathus scovelli	Gulf pipefish	1
CBN18040511	CBR	2	9	CBN18040511	Lagodon rhomboides	Pinfish	13
CBN18040511	DC	2	9	CBN18040511	Eucinostomus gula	Silver jenny	2
CBN18040511	EG	2	9	CBN18040511	Leiostomus xanthurus	Spot	8
CBN18040512	FC	2	9	CBN18040512	Fundulus grandis	Gulf killifish	139
CBN18040512	TC	2	9	CBN18040512	Cyprinodon variegatus	Sheepshead minnow	81
CBN18040512	LM	2	9	CBN18040512	Atheriniformes	Silverside sp.	40
CBN18052901	EG	3	9	CBN18052901	Anchoa mitchilli	Bay anchovy	540
CBN18052901	CBR	3	9	CBN18052901	Microgobius gulosus	Clown goby	9
CBN18052901	CBR	3	9	CBN18052901	Eucinostomus sp.	mojarra sp.	1
CBN18052901	CBR	3	9	CBN18052901	Lucania parva	Rainwater killifish	2
CBN18052902	EG	3	9	CBN18052902	Anchoa mitchilli	Bay anchovy	32
CBN18052902	DC	3	9	CBN18052902	Microgobius gulosus	Clown goby	9
CBN18052902	TC	3	9	CBN18052902	Sygnathus scovelli	Gulf pipefish	2
CBN18052902	FC	3	9	CBN18052902	Eucinostomus sp.	mojarra sp.	5
CBN18052902	TC	3	9	CBN18052902	Lagodon rhomboides	Pinfish	33
CBN18052902	CBR	3	9	CBN18052902	Lucania parva	Rainwater killifish	140
CBN18052902	EG	3	9	CBN18052902	Bairdiella chrysoura	Silver perch	1
CBN18052902	TC	3	9	CBN18052902	Cynoscion nebulosus	Spotted seatrout	5
CBN18052903	LM	3	40	CBN18052903	Lagodon rhomboides	Pinfish	36
CBN18052903	CBR	3	40	CBN18052903	Eucinostomus gula	Silver jenny	9
CBN18052903	RP	3	40	CBN18052903	Eucinostomus harengulus	Tidewater mojarra	9
CBN18052904	LM	3	9	CBN18052904	Dasyatis sabina	Atlantic stingray	1
CBN18052904	EG	3	9	CBN18052904	Anchoa mitchilli	Bay anchovy	16
CBN18052904	DC	3	9	CBN18052904	Microgobius gulosus	Clown goby	23
CBN18052904	RP	3	9	CBN18052904	Floridichthys carpio	Goldspotted killifish	4
CBN18052904	EG	3	9	CBN18052904	Opsanus beta	Gulf toadfish	1
CBN18052904	DC	3	9	CBN18052904	Oligoplites saurus	Leatherjacket	1
CBN18052904	TC	3	9	CBN18052904	Eucinostomus sp.	mojarra sp.	3
CBN18052904	TC	3	9	CBN18052904	Lagodon rhomboides	Pinfish	23
CBN18052904	CBN	3	9	CBN18052904	Strongylura notata	Redfin needlefish	1
CBN18052904	LM	3	9	CBN18052904	Archosargus probatocephalus	S. Sheepshead	11
CBN18052904	RP	3	9	CBN18052904	Eucinostomus gula	Silver jenny	1
CBN18052904	CBR	3	9	CBN18052904	Eucinostomus harengulus	Tidewater mojarra	2
CBN18052905	FC	3	40	CBN18052905	Centropomus undecimalis	Common snook	1
CBN18052905	CBN	3	40	CBN18052905	Opsanus beta	Gulf toadfish	1
CBN18052905	LM	3	40	CBN18052905	Lagodon rhomboides	Pinfish	3
CBN18052905	FC	3	40	CBN18052905	Strongylura notata	Redfin needlefish	1
CBN18052905	FC	3	40	CBN18052905	Eucinostomus harengulus	Tidewater mojarra	9
CBN18052906	EG	3	9	CBN18052906	Microgobius gulosus	Clown goby	2
CBN18052906	EG	3	9	CBN18052906	Arius felis	Hardhead catfish	1
CBN18052906	TC	3	9	CBN18052906	Lagodon rhomboides	Pinfish	1
CBN18052906	EG	3	9	CBN18052906	Lucania parva	Rainwater killifish	28
CBN18052907	FC	3	9	CBN18052907	Anchoa mitchilli	Bay anchovy	56
CBN18052907	CBR	3	9	CBN18052907	Microgobius gulosus	Clown goby	2
CBN18052907	RP	3	9	CBN18052907	Microgobius gulosus	Clown goby	2
CBN18052907	RP	3	9	CBN18052907	Floridichthys carpio	Goldspotted killifish	1
CBN18052907	CBR	3	9	CBN18052907	Sygnathus scovelli	Gulf pipefish	2
CBN18052907	TC	3	9	CBN18052907	Lagodon rhomboides	Pinfish	4
CBN18052907	EG	3	9	CBN18052907	Lucania parva	Rainwater killifish	3
CBN18052907	LM	3	9	CBN18052907	Archosargus probatocephalus	S. Sheepshead	4
CBN18052907	RP	3	9	CBN18052907	Eucinostomus gula	Silver jenny	2
CBN18052907	NB	3	9	CBN18052907	Atheriniformes	Silverside sp.	3
CBN18052907	TC	3	9	CBN18052907	Cynoscion nebulosus	Spotted seatrout	1
CBN18052908	CBN	3	9	CBN18052908	Lagodon rhomboides	Pinfish	1
CBN18052908	FC	3	9	CBN18052908	Lucania parva	Rainwater killifish	7
CBN18052908	CBR	3	9	CBN18052908	Eucinostomus harengulus	Tidewater mojarra	1
CBN18052909	EG	3	40	CBN18052909	Rhinoptera bonasus	Cownose ray	3
CBN18052909	CBN	3	40	CBN18052909	Trinectes maculatus	Hogchoker	1
CBN18052909	LM	3	40	CBN18052909	Lagodon rhomboides	Pinfish	20
CBN18052909	CBN	3	40	CBN18052909	Strongylura notata	Redfin needlefish	4
CBN18052909	CBR	3	40	CBN18052909	Eucinostomus gula	Silver jenny	3
CBN18052909	RP	3	40	CBN18052909	Eucinostomus harengulus	Tidewater mojarra	18
CBN18052910	RP	3	9	CBN18052910	Microgobius gulosus	Clown goby	2
CBN18052910	DC	3	9	CBN18052910	Sygnathus scovelli	Gulf pipefish	1
CBN18052910	EG	3	9	CBN18052910	Opsanus beta	Gulf toadfish	1
CBN18052910	CBN	3	9	CBN18052910	Gobiosoma bosc	Naked goby	3
CBN18052910	CBN	3	9	CBN18052910	Lagodon rhomboides	Pinfish	3
CBN18052910	FC	3	9	CBN18052910	Lucania parva	Rainwater killifish	27
CBN18052910	CBN	3	9	CBN18052910	Strongylura notata	Redfin needlefish	1
CBN18052910	LM	3	9	CBN18052910	Archosargus probatocephalus	S. Sheepshead	3
CBN18052910	LM	3	9	CBN18052910	Archosargus probatocephalus	S. Sheepshead	3
CBN18052910	FC	3	9	CBN18052910	Bairdiella chrysoura	Silver perch	2
CBN18052910	CBN	3	9	CBN18052910	Cynoscion nebulosus	Spotted seatrout	5
CBN18052910	DC	3	9	CBN18052910	Eucinostomus harengulus	Tidewater mojarra	2
CBN18052911	FC	3	9	CBN18052911	Anchoa mitchilli	Bay anchovy	7
CBN18052911	EG	3	9	CBN18052911	Arius felis	Hardhead catfish	2
CBN18052911	EG	3	9	CBN18052911	Eucinostomus harengulus	Tidewater mojarra	1
CBN18052912	FC	3	9	CBN18052912	Anchoa mitchilli	Bay anchovy	52
CBN18052912	RP	3	9	CBN18052912	Microgobius gulosus	Clown goby	3
CBN18052912	CBN	3	9	CBN18052912	Lagodon rhomboides	Pinfish	4
CBN18052912	FC	3	9	CBN18052912	Lucania parva	Rainwater killifish	40
CBN18052912	LM	3	9	CBN18052912	Bairdiella chrysoura	Silver perch	17
CBN18052912	CBN	3	9	CBN18052912	Cynoscion nebulosus	Spotted seatrout	1
CBN18071601	TC	4	9	CBN18071601	Microgobius gulosus	Clown goby	2
CBN18071601	CBN	4	9	CBN18071601	Trinectes maculatus	Hogchoker	1
CBN18071601	LM	4	9	CBN18071601	Oligoplites saurus	Leatherjacket	1
CBN18071601	FC	4	9	CBN18071601	Eucinostomus sp.	mojarra sp.	54
CBN18071601	CBR	4	9	CBN18071601	Lucania parva	Rainwater killifish	1
CBN18071601	CBR	4	9	CBN18071601	Atheriniformes	Silverside sp.	5
CBN18071601	TC	4	9	CBN18071601	Cynoscion nebulosus	Spotted seatrout	3
CBN18071601	CBN	4	9	CBN18071601	Eucinostomus harengulus	Tidewater mojarra	6
CBN18071602	DC	4	9	CBN18071602	Anchoa mitchilli	Bay anchovy	91
CBN18071602	LM	4	9	CBN18071602	Chasmodes saburrae	Florida blenny	1
CBN18071602	EG	4	9	CBN18071602	Sygnathus scovelli	Gulf pipefish	5
CBN18071602	LM	4	9	CBN18071602	Oligoplites saurus	Leatherjacket	1
CBN18071602	NB	4	9	CBN18071602	Eucinostomus sp.	mojarra sp.	7
CBN18071602	CBN	4	9	CBN18071602	Lagodon rhomboides	Pinfish	12
CBN18071602	CBR	4	9	CBN18071602	Lucania parva	Rainwater killifish	87
CBN18071602	TC	4	9	CBN18071602	Strongylura notata	Redfin needlefish	2
CBN18071602	LM	4	9	CBN18071602	Archosargus probatocephalus	S. Sheepshead	3
CBN18071602	EG	4	9	CBN18071602	Atheriniformes	Silverside sp.	2
CBN18071602	CBN	4	9	CBN18071602	Cynoscion nebulosus	Spotted seatrout	1
CBN18071603	TC	4	40	CBN18071603	Oligoplites saurus	Leatherjacket	1
CBN18071603	TC	4	40	CBN18071603	Lagodon rhomboides	Pinfish	10
CBN18071603	CBR	4	40	CBN18071603	Strongylura notata	Redfin needlefish	2
CBN18071603	RP	4	40	CBN18071603	Bairdiella chrysoura	Silver perch	1
CBN18071604	DC	4	9	CBN18071604	Anchoa mitchilli	Bay anchovy	79
CBN18071604	TC	4	9	CBN18071604	Microgobius gulosus	Clown goby	11
CBN18071604	FC	4	9	CBN18071604	Sygnathus scovelli	Gulf pipefish	2
CBN18071604	LM	4	9	CBN18071604	Oligoplites saurus	Leatherjacket	18
CBN18071604	TC	4	9	CBN18071604	Eucinostomus sp.	mojarra sp.	41
CBN18071604	CBR	4	9	CBN18071604	Lagodon rhomboides	Pinfish	12
CBN18071604	DC	4	9	CBN18071604	Lucania parva	Rainwater killifish	233
CBN18071604	LM	4	9	CBN18071604	Archosargus probatocephalus	S. Sheepshead	3
CBN18071604	CBN	4	9	CBN18071604	Bairdiella chrysoura	Silver perch	5
CBN18071604	FC	4	9	CBN18071604	Atheriniformes	Silverside sp.	11
CBN18071604	CBN	4	9	CBN18071604	Cynoscion nebulosus	Spotted seatrout	1
CBN18071604	LM	4	9	CBN18071604	Eucinostomus harengulus	Tidewater mojarra	2
CBN18071605	FC	4	9	CBN18071605	Anchoa mitchilli	Bay anchovy	1
CBN18071605	TC	4	9	CBN18071605	Microgobius gulosus	Clown goby	1
CBN18071605	LM	4	9	CBN18071605	Oligoplites saurus	Leatherjacket	1
CBN18071605	CBN	4	9	CBN18071605	Eucinostomus sp.	mojarra sp.	22
CBN18071605	CBR	4	9	CBN18071605	Lagodon rhomboides	Pinfish	1
CBN18071605	EG	4	9	CBN18071605	Lucania parva	Rainwater killifish	1
CBN18071605	TC	4	9	CBN18071605	Strongylura notata	Redfin needlefish	1
CBN18071605	LM	4	9	CBN18071605	Archosargus probatocephalus	S. Sheepshead	1
CBN18071605	LM	4	9	CBN18071605	Atheriniformes	Silverside sp.	10
CBN18071605	CBR	4	9	CBN18071605	Eucinostomus harengulus	Tidewater mojarra	1
CBN18071606	LM	4	40	CBN18071606	Centropomus undecimalis	Common snook	1
CBN18071606	EG	4	40	CBN18071606	Diapterus auratus	Irish pompano	3
CBN18071606	LM	4	40	CBN18071606	Diapterus sp.	Irish pompano sp.	1
CBN18071606	EG	4	40	CBN18071606	Eucinostomus gula	Silver jenny	7
CBN18071606	RP	4	40	CBN18071606	Eucinostomus harengulus	Tidewater mojarra	7
CBN18071607	RP	4	40	CBN18071607	Centropomus undecimalis	Common snook	1
CBN18071607	CBN	4	40	CBN18071607	Trinectes maculatus	Hogchoker	1
CBN18071607	TC	4	40	CBN18071607	Eucinostomus harengulus	Tidewater mojarra	3
CBN18071608	FC	4	9	CBN18071608	Anchoa mitchilli	Bay anchovy	1
CBN18071608	TC	4	9	CBN18071608	Microgobius gulosus	Clown goby	7
CBN18071608	LM	4	9	CBN18071608	Oligoplites saurus	Leatherjacket	1
CBN18071608	TC	4	9	CBN18071608	Eucinostomus sp.	mojarra sp.	75
CBN18071608	EG	4	9	CBN18071608	Lucania parva	Rainwater killifish	5
CBN18071608	TC	4	9	CBN18071608	Strongylura notata	Redfin needlefish	3
CBN18071608	LM	4	9	CBN18071608	Atheriniformes	Silverside sp.	27
CBN18071608	CBR	4	9	CBN18071608	Eucinostomus harengulus	Tidewater mojarra	6
CBN18071609	FC	4	9	CBN18071609	Anchoa mitchilli	Bay anchovy	39
CBN18071609	TC	4	9	CBN18071609	Microgobius gulosus	Clown goby	9
CBN18071609	CBR	4	9	CBN18071609	Gobiosoma robustum	Code goby	1
CBN18071609	LM	4	9	CBN18071609	Chasmodes saburrae	Florida blenny	2
CBN18071609	NB	4	9	CBN18071609	Sygnathus scovelli	Gulf pipefish	2
CBN18071609	DC	4	9	CBN18071609	Oligoplites saurus	Leatherjacket	1
CBN18071609	TC	4	9	CBN18071609	Eucinostomus sp.	mojarra sp.	5
CBN18071609	CBR	4	9	CBN18071609	Lagodon rhomboides	Pinfish	4
CBN18071609	TC	4	9	CBN18071609	Lucania parva	Rainwater killifish	134
CBN18071609	TC	4	9	CBN18071609	Strongylura notata	Redfin needlefish	2
CBN18071609	LM	4	9	CBN18071609	Archosargus probatocephalus	S. Sheepshead	2
CBN18071609	NB	4	9	CBN18071609	Eucinostomus harengulus	Tidewater mojarra	1
CBN18071610	LM	4	9	CBN18071610	Anchoa mitchilli	Bay anchovy	59
CBN18071610	CBN	4	9	CBN18071610	Microgobius gulosus	Clown goby	2
CBN18071610	NB	4	9	CBN18071610	Arius felis	Hardhead catfish	3
CBN18071610	CBN	4	9	CBN18071610	Diapterus auratus	Irish pompano	1
CBN18071610	EG	4	9	CBN18071610	Oligoplites saurus	Leatherjacket	1
CBN18071610	CBR	4	9	CBN18071610	Eucinostomus sp.	mojarra sp.	47
CBN18071610	TC	4	9	CBN18071610	Eucinostomus gula	Silver jenny	4
CBN18071610	CBR	4	9	CBN18071610	Cynoscion nebulosus	Spotted seatrout	2
CBN18071610	TC	4	9	CBN18071610	Eucinostomus harengulus	Tidewater mojarra	8
CBN18071611	LM	4	9	CBN18071611	Anchoa mitchilli	Bay anchovy	21
CBN18071611	CBN	4	9	CBN18071611	Microgobius gulosus	Clown goby	3
CBN18071611	NB	4	9	CBN18071611	Arius felis	Hardhead catfish	1
CBN18071611	FC	4	9	CBN18071611	Oligoplites saurus	Leatherjacket	4
CBN18071611	EG	4	9	CBN18071611	Eucinostomus sp.	mojarra sp.	28
CBN18071611	CBN	4	9	CBN18071611	Eucinostomus gula	Silver jenny	1
CBN18071611	TC	4	9	CBN18071611	Eucinostomus harengulus	Tidewater mojarra	2
CBN18071612	CBN	4	9	CBN18071612	Microgobius gulosus	Clown goby	12
CBN18071612	LM	4	9	CBN18071612	Oligoplites saurus	Leatherjacket	1
CBN18071612	EG	4	9	CBN18071612	Eucinostomus sp.	mojarra sp.	48
CBN18071612	TC	4	9	CBN18071612	Eucinostomus harengulus	Tidewater mojarra	7
CBN18102601	CBR	5	9	CBN18102601	Anchoa mitchilli	Bay anchovy	43
CBN18102601	TC	5	9	CBN18102601	Centropomus undecimalis	Common snook	1
CBN18102601	FC	5	9	CBN18102601	Eucinostomus sp.	mojarra sp.	12
CBN18102601	TC	5	9	CBN18102601	Lucania parva	Rainwater killifish	4
CBN18102601	FC	5	9	CBN18102601	Eucinostomus gula	Silver jenny	3
CBN18102601	CBN	5	9	CBN18102601	Atheriniformes	Silverside sp.	1
CBN18102601	RP	5	9	CBN18102601	Eucinostomus harengulus	Tidewater mojarra	29
CBN18102602	FC	5	40	CBN18102602	Eucinostomus gula	Silver jenny	2
CBN18102602	CBR	5	40	CBN18102602	Eucinostomus harengulus	Tidewater mojarra	6
CBN18102603	CBR	5	9	CBN18102603	Anchoa mitchilli	Bay anchovy	4324
CBN18102603	CBR	5	9	CBN18102603	Gobiosoma robustum	Code goby	1
CBN18102603	CBN	5	9	CBN18102603	Synodus foetens	Inshore lizardfish	1
CBN18102603	LM	5	9	CBN18102603	Eucinostomus sp.	mojarra sp.	6
CBN18102603	TC	5	9	CBN18102603	Sciaenops ocellatus	Red drum	1
CBN18102603	LM	5	9	CBN18102603	Eucinostomus gula	Silver jenny	21
CBN18102603	RP	5	9	CBN18102603	Bairdiella chrysoura	Silver perch	2
CBN18102603	CBN	5	9	CBN18102603	Menticirrhus americanus	Southern kingfish	1
CBN18102603	RP	5	9	CBN18102603	Eucinostomus harengulus	Tidewater mojarra	11
CBN18102604	TC	5	9	CBN18102604	Microgobius gulosus	Clown goby	1
CBN18102604	CBR	5	9	CBN18102604	Gobiosoma robustum	Code goby	3
CBN18102604	CBN	5	9	CBN18102604	Centropomus undecimalis	Common snook	3
CBN18102604	DC	5	9	CBN18102604	Achirus lineatus	Lined sole	8
CBN18102604	CBN	5	9	CBN18102604	Eucinostomus sp.	mojarra sp.	7
CBN18102604	CBN	5	9	CBN18102604	Lucania parva	Rainwater killifish	6
CBN18102604	TC	5	9	CBN18102604	Archosargus probatocephalus	S. Sheepshead	1
CBN18102604	EG	5	9	CBN18102604	Cynoscion nebulosus	Spotted seatrout	1
CBN18102604	RP	5	9	CBN18102604	Eucinostomus harengulus	Tidewater mojarra	23
CBN18102605	CBR	5	9	CBN18102605	Centropomus undecimalis	Common snook	2
CBN18102605	CBR	5	9	CBN18102605	Atheriniformes	Silverside sp.	30
CBN18102605	RP	5	9	CBN18102605	Eucinostomus harengulus	Tidewater mojarra	30
CBN18102606	DC	5	40	CBN18102606	Centropomus undecimalis	Common snook	1
CBN18102606	CBR	5	40	CBN18102606	Trinectes maculatus	Hogchoker	2
CBN18102606	EG	5	40	CBN18102606	Mugil cephalus	Striped mullet	2
CBN18102606	FC	5	40	CBN18102606	Eucinostomus harengulus	Tidewater mojarra	18
CBN18102607	TC	5	9	CBN18102607	Microgobius gulosus	Clown goby	1
CBN18102607	CBR	5	9	CBN18102607	Centropomus undecimalis	Common snook	1
CBN18102607	FC	5	9	CBN18102607	Atheriniformes	Silverside sp.	5
CBN18102607	RP	5	9	CBN18102607	Eucinostomus harengulus	Tidewater mojarra	9
CBN18102608	TC	5	9	CBN18102608	Microgobius gulosus	Clown goby	1
CBN18102608	CBN	5	9	CBN18102608	Trinectes maculatus	Hogchoker	1
CBN18102608	CBN	5	9	CBN18102608	Lucania parva	Rainwater killifish	8
CBN18102608	CBR	5	9	CBN18102608	Strongylura notata	Redfin needlefish	2
CBN18102608	RP	5	9	CBN18102608	Eucinostomus harengulus	Tidewater mojarra	10
CBN18102609	DC	5	9	CBN18102609	Anchoa mitchilli	Bay anchovy	1
CBN18102609	TC	5	9	CBN18102609	Microgobius gulosus	Clown goby	10
CBN18102609	EG	5	9	CBN18102609	Cynoscion nebulosus	Spotted seatrout	6
CBN18102609	CBN	5	9	CBN18102609	Eucinostomus harengulus	Tidewater mojarra	37
CBN18102610	CBN	5	40	CBN18102610	Achirus lineatus	Lined sole	1
CBN18102610	FC	5	40	CBN18102610	Mugil cephalus	Striped mullet	1
CBN18102611	EG	5	9	CBN18102611	Anchoa mitchilli	Bay anchovy	1273
CBN18102611	TC	5	9	CBN18102611	Cynoscion nebulosus	Spotted seatrout	1
CBN18102612	LM	5	9	CBN18102612	Anchoa mitchilli	Bay anchovy	503
CBN18102612	EG	5	9	CBN18102612	Eucinostomus sp.	mojarra sp.	3
CBN18102612	CBN	5	9	CBN18102612	Lucania parva	Rainwater killifish	1
CBN18102612	TC	5	9	CBN18102612	Bairdiella chrysoura	Silver perch	1
CBN18102612	TC	5	9	CBN18102612	Cynoscion nebulosus	Spotted seatrout	3
CBN18102612	CBR	5	9	CBN18102612	Eucinostomus harengulus	Tidewater mojarra	6
CBN19030501	EG	6	9	CBN19030501	Microgobius gulosus	Clown goby	2
CBN19030501	TC	6	9	CBN19030501	Centropomus undecimalis	Common snook	5
CBN19030501	RP	6	9	CBN19030501	Fundulus grandis	Gulf killifish	7
CBN19030501	DC	6	9	CBN19030501	Sygnathus scovelli	Gulf pipefish	7
CBN19030501	DC	6	9	CBN19030501	Fundulus similis	Longnose killifish	2
CBN19030501	RP	6	9	CBN19030501	Lucania parva	Rainwater killifish	6
CBN19030501	CBN	6	9	CBN19030501	Sciaenops ocellatus	Red drum	6
CBN19030501	TC	6	9	CBN19030501	Cyprinodon variegatus	Sheepshead minnow	50
CBN19030501	CBN	6	9	CBN19030501	Eucinostomus gula	Silver jenny	4
CBN19030501	CBN	6	9	CBN19030501	Eucinostomus harengulus	Tidewater mojarra	5
CBN19030502	FC	6	9	CBN19030502	Microgobius gulosus	Clown goby	9
CBN19030502	DC	6	9	CBN19030502	Gobiosoma robustum	Code goby	3
CBN19030502	FC	6	9	CBN19030502	Fundulus similis	Longnose killifish	12
CBN19030502	TC	6	9	CBN19030502	Gobiosoma bosc	Naked goby	2
CBN19030502	TC	6	9	CBN19030502	Lucania parva	Rainwater killifish	2
CBN19030503	LM	6	40	CBN19030503	Gobiosoma robustum	Code goby	0
CBN19030504	DC	6	40	CBN19030504	Strongylura notata	Redfin needlefish	1
CBN19030504	CBR	6	9	CBN19030504	Eucinostomus gula	Silver jenny	5
CBN19030504	CBR	6	9	CBN19030504	Eucinostomus harengulus	Tidewater mojarra	3
CBN19030505	FC	6	9	CBN19030505	Fundulus similis	Longnose killifish	2
CBN19030505	RP	6	9	CBN19030505	Lucania parva	Rainwater killifish	30
CBN19030505	CBN	6	9	CBN19030505	Sciaenops ocellatus	Red drum	1
CBN19030505	LM	6	9	CBN19030505	Poecilia latipinna	Sailfin molly	1
CBN19030505	TC	6	9	CBN19030505	Cyprinodon variegatus	Sheepshead minnow	92
CBN19030506	FC	6	9	CBN19030506	Microgobius gulosus	Clown goby	1
CBN19030506	DC	6	9	CBN19030506	Gobiosoma robustum	Code goby	3
CBN19030506	CBR	6	9	CBN19030506	Eucinostomus sp.	mojarra sp.	3
CBN19030506	FC	6	9	CBN19030506	Lagodon rhomboides	Pinfish	17
CBN19030506	EG	6	9	CBN19030506	Lucania parva	Rainwater killifish	3
CBN19030506	CBN	6	9	CBN19030506	Sciaenops ocellatus	Red drum	1
CBN19030507	DC	6	9	CBN19030507	Anchoa mitchilli	Bay anchovy	72
CBN19030507	FC	6	9	CBN19030507	Microgobius gulosus	Clown goby	20
CBN19030507	TC	6	9	CBN19030507	Fundulus grandis	Gulf killifish	1
CBN19030507	RP	6	9	CBN19030507	Trinectes maculatus	Hogchoker	3
CBN19030507	NB	6	9	CBN19030507	Eucinostomus sp.	mojarra sp.	10
CBN19030507	RP	6	9	CBN19030507	Lucania parva	Rainwater killifish	2
CBN19030507	NB	6	9	CBN19030507	Poecilia latipinna	Sailfin molly	1
CBN19030507	CBN	6	9	CBN19030507	Cyprinodon variegatus	Sheepshead minnow	10
CBN19030507	LM	6	9	CBN19030507	Eucinostomus gula	Silver jenny	2
CBN19030507	RP	6	9	CBN19030507	Leiostomus xanthurus	Spot	17
CBN19030507	TC	6	9	CBN19030507	Eucinostomus harengulus	Tidewater mojarra	7
CBN19030508	DC	6	9	CBN19030508	Anchoa mitchilli	Bay anchovy	26
CBN19030508	FC	6	9	CBN19030508	Microgobius gulosus	Clown goby	20
CBN19030508	EG	6	9	CBN19030508	Gobiosoma robustum	Code goby	1
CBN19030508	CBN	6	9	CBN19030508	Fundulus grandis	Gulf killifish	2
CBN19030508	RP	6	9	CBN19030508	Trinectes maculatus	Hogchoker	1
CBN19030508	CBR	6	9	CBN19030508	Diapterus auratus	Irish pompano	1
CBN19030508	EG	6	9	CBN19030508	Eucinostomus sp.	mojarra sp.	31
CBN19030508	DC	6	9	CBN19030508	Lucania parva	Rainwater killifish	2
CBN19030508	TC	6	9	CBN19030508	Poecilia latipinna	Sailfin molly	1
CBN19030508	CBN	6	9	CBN19030508	Cyprinodon variegatus	Sheepshead minnow	7
CBN19030508	RP	6	9	CBN19030508	Sphoeroides nephelus	Southern pufferfish	1
CBN19030508	RP	6	9	CBN19030508	Leiostomus xanthurus	Spot	155
CBN19030508	CBN	6	9	CBN19030508	Eucinostomus harengulus	Tidewater mojarra	6
CBN19030509	EG	6	9	CBN19030509	Anchoa mitchilli	Bay anchovy	10
CBN19030509	LM	6	9	CBN19030509	Microgobius gulosus	Clown goby	6
CBN19030509	EG	6	9	CBN19030509	Eucinostomus sp.	mojarra sp.	4
CBN19030509	CBN	6	9	CBN19030509	Cyprinodon variegatus	Sheepshead minnow	10
CBN19030509	RP	6	9	CBN19030509	Leiostomus xanthurus	Spot	3
CBN19030510	DC	6	40	CBN19030510	Strongylura notata	Redfin needlefish	1
CBN19030510	LM	6	40	CBN19030510	Eucinostomus gula	Silver jenny	2
CBN19030510	TC	6	40	CBN19030510	Eucinostomus harengulus	Tidewater mojarra	3
CBN19030511	EG	6	9	CBN19030511	Anchoa mitchilli	Bay anchovy	12
CBN19030511	LM	6	9	CBN19030511	Microgobius gulosus	Clown goby	4
CBN19030511	EG	6	9	CBN19030511	Eucinostomus sp.	mojarra sp.	13
CBN19030511	TC	6	9	CBN19030511	Gobiosoma bosc	Naked goby	3
CBN19030511	EG	6	9	CBN19030511	Lucania parva	Rainwater killifish	6
CBN19030511	NB	6	9	CBN19030511	Eucinostomus gula	Silver jenny	4
CBN19030511	EG	6	9	CBN19030511	Eucinostomus harengulus	Tidewater mojarra	1
CBN19030512	EG	6	9	CBN19030512	Anchoa mitchilli	Bay anchovy	44
CBN19030512	LM	6	9	CBN19030512	Microgobius gulosus	Clown goby	9
CBN19030512	EG	6	9	CBN19030512	Sygnathus scovelli	Gulf pipefish	1
CBN19030512	EG	6	9	CBN19030512	Eucinostomus sp.	mojarra sp.	78
CBN19030512	CBR	6	9	CBN19030512	Gobiosoma bosc	Naked goby	1
CBN19030512	FC	6	9	CBN19030512	Lagodon rhomboides	Pinfish	1
CBN19030512	CBR	6	9	CBN19030512	Lucania parva	Rainwater killifish	1
CBN19030512	CBN	6	9	CBN19030512	Sciaenops ocellatus	Red drum	2
CBN19030512	TC	6	9	CBN19030512	Eucinostomus gula	Silver jenny	11
CBN19030512	CBN	6	9	CBN19030512	Eucinostomus harengulus	Tidewater mojarra	14
CBN19041101	LM	7	40	CBN19041101	Lucania parva	Rainwater killifish	2
CBN19041101	EG	7	40	CBN19041101	Strongylura notata	Redfin needlefish	2
CBN19041101	LM	7	40	CBN19041101	Archosargus probatocephalus	S. Sheepshead	1
CBN19041101	RP	7	40	CBN19041101	Eucinostomus harengulus	Tidewater mojarra	1
CBN19041102	CBN	7	9	CBN19041102	Strongylura marina	Atlantic needlefish	1
CBN19041102	EG	7	9	CBN19041102	Anchoa mitchilli	Bay anchovy	293
CBN19041102	LM	7	9	CBN19041102	Microgobius gulosus	Clown goby	6
CBN19041102	TC	7	9	CBN19041102	Sygnathus scovelli	Gulf pipefish	2
CBN19041102	NB	7	9	CBN19041102	Gobiosoma bosc	Naked goby	1
CBN19041102	CBR	7	9	CBN19041102	Lagodon rhomboides	Pinfish	1
CBN19041102	RP	7	9	CBN19041102	Lucania parva	Rainwater killifish	40
CBN19041102	CBN	7	9	CBN19041102	Cyprinodon variegatus	Sheepshead minnow	5
CBN19041102	CBN	7	9	CBN19041102	Leiostomus xanthurus	Spot	2
CBN19041102	LM	7	9	CBN19041102	Eucinostomus harengulus	Tidewater mojarra	27
CBN19041103	EG	7	9	CBN19041103	Anchoa mitchilli	Bay anchovy	1684
CBN19041103	RP	7	9	CBN19041103	Microgobius gulosus	Clown goby	2
CBN19041103	CBN	7	9	CBN19041103	Gobiosoma bosc	Naked goby	3
CBN19041104	EG	7	9	CBN19041104	Anchoa mitchilli	Bay anchovy	1
CBN19041104	RP	7	9	CBN19041104	Microgobius gulosus	Clown goby	4
CBN19041104	RP	7	9	CBN19041104	Gobiosoma robustum	Code goby	1
CBN19041104	NB	7	9	CBN19041104	Chasmodes saburrae	Florida blenny	1
CBN19041104	FC	7	9	CBN19041104	Achirus lineatus	Lined sole	1
CBN19041104	CBN	7	9	CBN19041104	Eucinostomus sp.	mojarra sp.	2
CBN19041104	DC	7	9	CBN19041104	Gobiosoma bosc	Naked goby	2
CBN19041104	FC	7	9	CBN19041104	Lagodon rhomboides	Pinfish	101
CBN19041104	RP	7	9	CBN19041104	Lucania parva	Rainwater killifish	2
CBN19041104	EG	7	9	CBN19041104	Atheriniformes	Silverside sp.	18
CBN19041104	RP	7	9	CBN19041104	Sphoeroides nephelus	Southern pufferfish	2
CBN19041104	CBN	7	9	CBN19041104	Leiostomus xanthurus	Spot	1
CBN19041104	LM	7	9	CBN19041104	Eucinostomus harengulus	Tidewater mojarra	6
CBN19041105	EG	7	9	CBN19041105	Gobiosoma bosc	Naked goby	1
CBN19041105	CBN	7	9	CBN19041105	Lucania parva	Rainwater killifish	11
CBN19041105	RP	7	9	CBN19041105	Atheriniformes	Silverside sp.	46
CBN19041105	LM	7	9	CBN19041105	Eucinostomus harengulus	Tidewater mojarra	5
CBN19041106	RP	7	40	CBN19041106	Eucinostomus harengulus	Tidewater mojarra	1
CBN19041107	RP	7	9	CBN19041107	Microgobius gulosus	Clown goby	2
CBN19041107	CBN	7	9	CBN19041107	Lucania parva	Rainwater killifish	47
CBN19041107	CBN	7	9	CBN19041107	Cyprinodon variegatus	Sheepshead minnow	1
CBN19041107	RP	7	9	CBN19041107	Atheriniformes	Silverside sp.	6
CBN19041108	TC	7	9	CBN19041108	Microgobius gulosus	Clown goby	2
CBN19041108	CBN	7	9	CBN19041108	Lucania parva	Rainwater killifish	72
CBN19041108	RP	7	9	CBN19041108	Atheriniformes	Silverside sp.	3
CBN19041108	LM	7	9	CBN19041108	Eucinostomus harengulus	Tidewater mojarra	28
CBN19041109	EG	7	9	CBN19041109	Anchoa mitchilli	Bay anchovy	6
CBN19041109	TC	7	9	CBN19041109	Atheriniformes	Silverside sp.	10
CBN19041110	TC	7	9	CBN19041110	Microgobius gulosus	Clown goby	16
CBN19041110	RP	7	9	CBN19041110	Gobiosoma robustum	Code goby	3
CBN19041110	CBN	7	9	CBN19041110	Sygnathus scovelli	Gulf pipefish	2
CBN19041110	FC	7	9	CBN19041110	Eucinostomus sp.	mojarra sp.	2
CBN19041111	TC	7	40	CBN19041111	Centropomus undecimalis	Common snook	1
CBN19041111	TC	7	40	CBN19041111	Sciaenops ocellatus	Red drum	1
CBN19041111	EG	7	40	CBN19041111	Strongylura notata	Redfin needlefish	9
CBN19041111	CBR	7	40	CBN19041111	Mugil cephalus	Striped mullet	1
CBN19041112	EG	7	9	CBN19041112	Sygnathus scovelli	Gulf pipefish	1
CBN19041112	FC	7	9	CBN19041112	Achirus lineatus	Lined sole	1
CBN19041112	DC	7	9	CBN19041112	Strongylura notata	Redfin needlefish	1
CBN19041112	CBN	7	9	CBN19041112	Archosargus probatocephalus	S. Sheepshead	1
CBR18032301	RP	2	9	CBR18032301	Sarotherodon melanotheron	Blackchin tilapia	18
CBR18032301	TC	2	9	CBR18032301	Centropomus undecimalis	Common snook	15
CBR18032301	LM	2	9	CBR18032301	Eucinostomus sp.	mojarra sp.	1
CBR18032302	RP	2	9	CBR18032302	Gobiosoma robustum	Code goby	1
CBR18032302	TC	2	9	CBR18032302	Centropomus undecimalis	Common snook	2
CBR18032302	FC	2	9	CBR18032302	Fundulus grandis	Gulf killifish	2
CBR18032302	LM	2	9	CBR18032302	Gobiosoma bosc	Naked goby	1
CBR18032302	EG	2	9	CBR18032302	Lagodon rhomboides	Pinfish	2
CBR18032302	LM	2	9	CBR18032302	Mugil gyrans	Whirligig mullet	2
CBR18032303	LM	2	40	CBR18032303	Centropomus undecimalis	Common snook	3
CBR18032303	RP	2	40	CBR18032303	Trinectes maculatus	Hogchoker	1
CBR18032303	LM	2	40	CBR18032303	Lagodon rhomboides	Pinfish	1
CBR18032303	RP	2	40	CBR18032303	Eucinostomus harengulus	Tidewater mojarra	10
CBR18032303	TC	2	40	CBR18032303	Mugil curema	White mullet	1
CBR18032304	TC	2	9	CBR18032304	Anchoa mitchilli	Bay anchovy	18
CBR18032304	LM	2	9	CBR18032304	Centropomus undecimalis	Common snook	1
CBR18032304	NB	2	9	CBR18032304	Lagodon rhomboides	Pinfish	5
CBR18032304	RP	2	9	CBR18032304	Leiostomus xanthurus	Spot	3
CBR18032304	TC	2	9	CBR18032304	Eucinostomus harengulus	Tidewater mojarra	25
CBR18032305	TC	2	9	CBR18032305	Anchoa mitchilli	Bay anchovy	442
CBR18032305	LM	2	9	CBR18032305	Eucinostomus sp.	mojarra sp.	3
CBR18032305	TC	2	9	CBR18032305	Lagodon rhomboides	Pinfish	1
CBR18032305	RP	2	9	CBR18032305	Leiostomus xanthurus	Spot	2
CBR18032305	TC	2	9	CBR18032305	Eucinostomus harengulus	Tidewater mojarra	2
CBR18032306	CBR	2	9	CBR18032306	Anchoa mitchilli	Bay anchovy	724
CBR18032306	NB	2	9	CBR18032306	Trinectes maculatus	Hogchoker	1
CBR18032306	LM	2	9	CBR18032306	Eucinostomus sp.	mojarra sp.	8
CBR18032307	CBR	2	9	CBR18032307	Anchoa mitchilli	Bay anchovy	107
CBR18032307	RP	2	9	CBR18032307	Microgobius gulosus	Clown goby	1
CBR18032307	DC	2	9	CBR18032307	Sygnathus scovelli	Gulf pipefish	1
CBR18032307	CBR	2	9	CBR18032307	Eucinostomus harengulus	Tidewater mojarra	6
CBR18032308	TC	2	9	CBR18032308	Anchoa mitchilli	Bay anchovy	117
CBR18032308	RP	2	9	CBR18032308	Microgobius gulosus	Clown goby	3
CBR18032308	EG	2	9	CBR18032308	Centropomus undecimalis	Common snook	2
CBR18032308	FC	2	9	CBR18032308	Lutjanus griseus	Gray snapper	2
CBR18032308	NB	2	9	CBR18032308	Lagodon rhomboides	Pinfish	5
CBR18032308	CBR	2	9	CBR18032308	Eucinostomus harengulus	Tidewater mojarra	15
CBR18032309	NB	2	9	CBR18032309	Anchoa mitchilli	Bay anchovy	738
CBR18032309	RP	2	9	CBR18032309	Microgobius gulosus	Clown goby	5
CBR18032309	LM	2	9	CBR18032309	Centropomus undecimalis	Common snook	1
CBR18032309	FC	2	9	CBR18032309	Sygnathus scovelli	Gulf pipefish	1
CBR18032309	NB	2	9	CBR18032309	Trinectes maculatus	Hogchoker	3
CBR18032309	LM	2	9	CBR18032309	Gobiosoma bosc	Naked goby	1
CBR18032309	NB	2	9	CBR18032309	Lagodon rhomboides	Pinfish	2
CBR18032309	LM	2	9	CBR18032309	Sciaenops ocellatus	Red drum	1
CBR18032309	EG	2	9	CBR18032309	Leiostomus xanthurus	Spot	6
CBR18032309	CBR	2	9	CBR18032309	Eucinostomus harengulus	Tidewater mojarra	33
CBR18032310	FC	2	40	CBR18032310	Archosargus probatocephalus	S. Sheepshead	1
CBR18032310	CBR	2	40	CBR18032310	Eucinostomus harengulus	Tidewater mojarra	4
CBR18032311	NB	2	9	CBR18032311	Trinectes maculatus	Hogchoker	1
CBR18052101	TC	3	40	CBR18052101	Mugil cephalus	Striped mullet	1
CBR18052102	FC	3	9	CBR18052102	Anchoa mitchilli	Bay anchovy	10560
CBR18052103	RP	3	9	CBR18052103	Microgobius gulosus	Clown goby	19
CBR18052103	NB	3	9	CBR18052103	Lucania parva	Rainwater killifish	30
CBR18052103	CBN	3	9	CBR18052103	Strongylura notata	Redfin needlefish	1
CBR18052103	TC	3	9	CBR18052103	Archosargus probatocephalus	S. Sheepshead	14
CBR18052103	LM	3	9	CBR18052103	Bairdiella chrysoura	Silver perch	10
CBR18052103	NB	3	9	CBR18052103	Cynoscion nebulosus	Spotted seatrout	2
CBR18052104	LM	3	40	CBR18052104	Paralichthys albiguttata	Gulf flounder	1
CBR18052104	EG	3	40	CBR18052104	Arius felis	Hardhead catfish	2
CBR18052104	NB	3	40	CBR18052104	Elops saurus	Ladyfish	1
CBR18052105	CBR	3	9	CBR18052105	Microgobius gulosus	Clown goby	1
CBR18052105	CBN	3	9	CBR18052105	Strongylura notata	Redfin needlefish	1
CBR18052106	FC	3	9	CBR18052106	Anchoa mitchilli	Bay anchovy	490
CBR18052106	DC	3	9	CBR18052106	Microgobius gulosus	Clown goby	2
CBR18052106	CBR	3	9	CBR18052106	Lagodon rhomboides	Pinfish	1
CBR18052106	TC	3	9	CBR18052106	Archosargus probatocephalus	S. Sheepshead	1
CBR18052106	RP	3	9	CBR18052106	Leiostomus xanthurus	Spot	1
CBR18052106	TC	3	9	CBR18052106	Mugil cephalus	Striped mullet	1
CBR18052106	EG	3	9	CBR18052106	Eucinostomus harengulus	Tidewater mojarra	3
CBR18052107	CBR	3	9	CBR18052107	Strongylura marina	Atlantic needlefish	1
CBR18052107	RP	3	9	CBR18052107	Microgobius gulosus	Clown goby	4
CBR18052107	TC	3	9	CBR18052107	Lucania parva	Rainwater killifish	8
CBR18052107	TC	3	9	CBR18052107	Archosargus probatocephalus	S. Sheepshead	3
CBR18052107	FC	3	9	CBR18052107	Bairdiella chrysoura	Silver perch	5
CBR18052107	TC	3	9	CBR18052107	Cynoscion nebulosus	Spotted seatrout	1
CBR18052107	EG	3	9	CBR18052107	Eucinostomus harengulus	Tidewater mojarra	2
CBR18052108	RP	3	40	CBR18052108	Eucinostomus harengulus	Tidewater mojarra	3
CBR18052108	CBR	3	40	CBR18052108	Brevoortia smithi	Yellowfin menhaden	13
CBR18052109	LM	3	9	CBR18052109	Anchoa mitchilli	Bay anchovy	2
CBR18052109	TC	3	9	CBR18052109	Pogonias cromis	Black drum	1
CBR18052109	RP	3	9	CBR18052109	Microgobius gulosus	Clown goby	1
CBR18052109	DC	3	9	CBR18052109	Eucinostomus sp.	mojarra sp.	1
CBR18052109	TC	3	9	CBR18052109	Lucania parva	Rainwater killifish	1
CBR18052109	EG	3	9	CBR18052109	Eucinostomus harengulus	Tidewater mojarra	4
CBR18052110	RP	3	9	CBR18052110	Microgobius gulosus	Clown goby	1
CBR18052110	CBN	3	9	CBR18052110	Atheriniformes	Silverside sp.	7
CBR18052110	FC	3	9	CBR18052110	Eucinostomus harengulus	Tidewater mojarra	3
CBR18052111	LM	3	9	CBR18052111	Anchoa mitchilli	Bay anchovy	411
CBR18052111	FC	3	9	CBR18052111	Eucinostomus harengulus	Tidewater mojarra	4
CBR18052112	RP	3	9	CBR18052112	Sarotherodon melanotheron	Blackchin tilapia	2
CBR18072401	RP	4	9	CBR18072401	Sarotherodon melanotheron	Blackchin tilapia	4
CBR18072401	CBN	4	9	CBR18072401	Belonesox belizanus	Pike killifish	3
CBR18072401	TC	4	9	CBR18072401	Mugil gyrans	Whirligig mullet	1
CBR18072402	CBN	4	9	CBR18072402	Microgobius gulosus	Clown goby	10
CBR18072402	CBN	4	9	CBR18072402	Centropomus undecimalis	Common snook	3
CBR18072402	LM	4	9	CBR18072402	Oligoplites saurus	Leatherjacket	1
CBR18072402	TC	4	9	CBR18072402	Eucinostomus sp.	mojarra sp.	9
CBR18072402	TC	4	9	CBR18072402	Lucania parva	Rainwater killifish	18
CBR18072402	CBN	4	9	CBR18072402	Eucinostomus gula	Silver jenny	3
CBR18072402	CBR	4	9	CBR18072402	Cynoscion nebulosus	Spotted seatrout	2
CBR18072402	CBN	4	9	CBR18072402	Eucinostomus harengulus	Tidewater mojarra	1
CBR18072403	CBN	4	9	CBR18072403	Microgobius gulosus	Clown goby	3
CBR18072403	LM	4	9	CBR18072403	Oligoplites saurus	Leatherjacket	4
CBR18072403	FC	4	9	CBR18072403	Eucinostomus sp.	mojarra sp.	37
CBR18072403	CBR	4	9	CBR18072403	Lagodon rhomboides	Pinfish	3
CBR18072403	CBN	4	9	CBR18072403	Lucania parva	Rainwater killifish	17
CBR18072403	DC	4	9	CBR18072403	Cynoscion nebulosus	Spotted seatrout	1
CBR18072403	TC	4	9	CBR18072403	Strongylura timucu	Timucu	1
CBR18072403	TC	4	9	CBR18072403	Strongylura timucu	Timucu	1
CBR18072404	CBN	4	9	CBR18072404	Microgobius gulosus	Clown goby	2
CBR18072404	CBR	4	9	CBR18072404	Trinectes maculatus	Hogchoker	1
CBR18072404	FC	4	9	CBR18072404	Eucinostomus sp.	mojarra sp.	14
CBR18072405	CBN	4	40	CBR18072405	Pogonias cromis	Black drum	1
CBR18072406	CBN	4	9	CBR18072406	Chaetodipterus faber	Atlantic spadefish	2
CBR18072406	CBN	4	9	CBR18072406	Microgobius gulosus	Clown goby	2
CBR18072406	EG	4	9	CBR18072406	Eucinostomus sp.	mojarra sp.	20
CBR18072406	CBR	4	9	CBR18072406	Lagodon rhomboides	Pinfish	9
CBR18072406	EG	4	9	CBR18072406	Lucania parva	Rainwater killifish	14
CBR18072406	FC	4	9	CBR18072406	Strongylura notata	Redfin needlefish	4
CBR18072406	DC	4	9	CBR18072406	Bairdiella chrysoura	Silver perch	3
CBR18072406	EG	4	9	CBR18072406	Cynoscion nebulosus	Spotted seatrout	1
CBR18072407	LM	4	9	CBR18072407	Anchoa mitchilli	Bay anchovy	192
CBR18072407	CBN	4	9	CBR18072407	Microgobius gulosus	Clown goby	10
CBR18072407	EG	4	9	CBR18072407	Eucinostomus sp.	mojarra sp.	9
CBR18072407	EG	4	9	CBR18072407	Lucania parva	Rainwater killifish	3
CBR18072407	CBN	4	9	CBR18072407	Eucinostomus gula	Silver jenny	2
CBR18072407	EG	4	9	CBR18072407	Cynoscion nebulosus	Spotted seatrout	2
CBR18072408	TC	4	40	CBR18072408	Chaetodipterus faber	Atlantic spadefish	1
CBR18072408	TC	4	40	CBR18072408	Lagodon rhomboides	Pinfish	1
CBR18072408	FC	4	40	CBR18072408	Eucinostomus gula	Silver jenny	1
CBR18072409	LM	4	9	CBR18072409	Anchoa mitchilli	Bay anchovy	121
CBR18072409	CBR	4	9	CBR18072409	Microgobius gulosus	Clown goby	5
CBR18072409	EG	4	9	CBR18072409	Eucinostomus sp.	mojarra sp.	12
CBR18072409	FC	4	9	CBR18072409	Strongylura notata	Redfin needlefish	2
CBR18072410	LM	4	9	CBR18072410	Anchoa mitchilli	Bay anchovy	1
CBR18072410	CBR	4	9	CBR18072410	Microgobius gulosus	Clown goby	11
CBR18072410	TC	4	9	CBR18072410	Trinectes maculatus	Hogchoker	1
CBR18072410	FC	4	9	CBR18072410	Eucinostomus sp.	mojarra sp.	9
CBR18072410	LM	4	9	CBR18072410	Lucania parva	Rainwater killifish	4
CBR18072410	LM	4	9	CBR18072410	Atheriniformes	Silverside sp.	13
CBR18072410	EG	4	9	CBR18072410	Eucinostomus harengulus	Tidewater mojarra	10
CBR18072411	NB	4	40	CBR18072411	Elops saurus	Ladyfish	1
CBR18072411	NB	4	40	CBR18072411	Harengula jaguana	Scaled sardine	116
CBR18072412	TC	4	9	CBR18072412	Dasyatis sabina	Atlantic stingray	1
CBR18072412	CBR	4	9	CBR18072412	Microgobius gulosus	Clown goby	3
CBR18072412	LM	4	9	CBR18072412	Eucinostomus sp.	mojarra sp.	2
CBR18072412	NB	4	9	CBR18072412	Strongylura notata	Redfin needlefish	3
CBR18072412	RP	4	9	CBR18072412	Harengula jaguana	Scaled sardine	17
CBR18103001	LM	5	9	CBR18103001	Anchoa mitchilli	Bay anchovy	15
CBR18103001	CBR	5	9	CBR18103001	Centropomus undecimalis	Common snook	1
CBR18103001	CBR	5	9	CBR18103001	Strongylura notata	Redfin needlefish	3
CBR18103002	CBR	5	9	CBR18103002	Trinectes maculatus	Hogchoker	1
CBR18103002	FC	5	9	CBR18103002	Eucinostomus harengulus	Tidewater mojarra	1
CBR18103003	LM	5	9	CBR18103003	Anchoa mitchilli	Bay anchovy	175
CBR18103003	LM	5	9	CBR18103003	Eucinostomus gula	Silver jenny	1
CBR18103004	FC	5	40	CBR18103004	Centropomus undecimalis	Common snook	4
CBR18103004	FC	5	40	CBR18103004	Eucinostomus gula	Silver jenny	6
CBR18103004	TC	5	40	CBR18103004	Eugerres plumieri	Striped mojarra	1
CBR18103005	CBN	5	40	CBR18103005	Sphyraena	Barracuda	1
CBR18103005	FC	5	40	CBR18103005	Centropomus undecimalis	Common snook	2
CBR18103005	CBR	5	40	CBR18103005	Lutjanus griseus	Mangrove snapper	1
CBR18103005	CBR	5	40	CBR18103005	Lagodon rhomboides	Pinfish	9
CBR18103005	FC	5	40	CBR18103005	Archosargus probatocephalus	S. Sheepshead	1
CBR18103005	FC	5	40	CBR18103005	Eucinostomus gula	Silver jenny	9
CBR18103005	CBN	5	40	CBR18103005	Eugerres plumieri	Striped mojarra	3
CBR18103005	FC	5	40	CBR18103005	Eucinostomus harengulus	Tidewater mojarra	5
CBR18103005	TC	5	40	CBR18103005	Mugil curema	White mullet	2
CBR18103006	LM	5	9	CBR18103006	Anchoa mitchilli	Bay anchovy	11
CBR18103006	CBR	5	9	CBR18103006	Centropomus undecimalis	Common snook	2
CBR18103006	EG	5	9	CBR18103006	Diapterus auratus	Irish pompano	2
CBR18103006	FC	5	9	CBR18103006	Eucinostomus sp.	mojarra sp.	12
CBR18103006	LM	5	9	CBR18103006	Eucinostomus gula	Silver jenny	4
CBR18103006	TC	5	9	CBR18103006	Eugerres plumieri	Striped mojarra	1
CBR18103006	FC	5	9	CBR18103006	Eucinostomus harengulus	Tidewater mojarra	10
CBR18103007	LM	5	9	CBR18103007	Anchoa mitchilli	Bay anchovy	183
CBR18103007	CBN	5	9	CBR18103007	Microgobius gulosus	Clown goby	4
CBR18103007	FC	5	9	CBR18103007	Eucinostomus harengulus	Tidewater mojarra	4
CBR18103008	LM	5	9	CBR18103008	Anchoa mitchilli	Bay anchovy	21
CBR18103008	CBR	5	9	CBR18103008	Centropomus undecimalis	Common snook	1
CBR18103008	DC	5	9	CBR18103008	Hippocampus zosterae	Dwarf seahorse	1
CBR18103008	RP	5	9	CBR18103008	Bathygobius soporator	Frillfin goby	1
CBR18103008	FC	5	9	CBR18103008	Oligoplites saurus	Leatherjacket	1
CBR18103008	CBR	5	9	CBR18103008	Eucinostomus sp.	mojarra sp.	8
CBR18103008	LM	5	9	CBR18103008	Gobiosoma bosc	Naked goby	3
CBR18103008	CBN	5	9	CBR18103008	Sciaenops ocellatus	Red drum	1
CBR18103008	LM	5	9	CBR18103008	Eucinostomus gula	Silver jenny	4
CBR18103008	FC	5	9	CBR18103008	Eucinostomus harengulus	Tidewater mojarra	6
CBR18103009	TC	5	9	CBR18103009	Anchoa mitchilli	Bay anchovy	271
CBR18103009	CBN	5	9	CBR18103009	Microgobius gulosus	Clown goby	1
CBR18103009	DC	5	9	CBR18103009	Centropomus undecimalis	Common snook	1
CBR18103009	LM	5	9	CBR18103009	Lutjanus griseus	Gray snapper	1
CBR18103009	DC	5	9	CBR18103009	Achirus lineatus	Lined sole	1
CBR18103009	LM	5	9	CBR18103009	Eucinostomus gula	Silver jenny	1
CBR18103009	FC	5	9	CBR18103009	Atheriniformes	Silverside sp.	2
CBR18103009	FC	5	9	CBR18103009	Eucinostomus harengulus	Tidewater mojarra	5
CBR18103010	TC	5	9	CBR18103010	Anchoa mitchilli	Bay anchovy	1301
CBR18103010	DC	5	9	CBR18103010	Centropomus undecimalis	Common snook	2
CBR18103010	RP	5	9	CBR18103010	Sygnathus scovelli	Gulf pipefish	1
CBR18103010	DC	5	9	CBR18103010	Eucinostomus sp.	mojarra sp.	8
CBR18103010	RP	5	9	CBR18103010	Eucinostomus gula	Silver jenny	5
CBR18103010	LM	5	9	CBR18103010	Atheriniformes	Silverside sp.	1
CBR18103010	FC	5	9	CBR18103010	Eucinostomus harengulus	Tidewater mojarra	4
CBR18103011	TC	5	9	CBR18103011	Anchoa mitchilli	Bay anchovy	573
CBR18103011	DC	5	9	CBR18103011	Centropomus undecimalis	Common snook	5
CBR18103011	FC	5	9	CBR18103011	Oligoplites saurus	Leatherjacket	1
CBR18103011	RP	5	9	CBR18103011	Eucinostomus gula	Silver jenny	6
CBR18103011	CBN	5	9	CBR18103011	Cynoscion nebulosus	Spotted seatrout	1
CBR18103011	FC	5	9	CBR18103011	Eucinostomus harengulus	Tidewater mojarra	8
CBR18103012	CBR	5	40	CBR18103012	Anchoa mitchilli	Bay anchovy	3
CBR18103012	TC	5	40	CBR18103012	Centropomus undecimalis	Common snook	14
CBR18103012	FC	5	40	CBR18103012	Diapterus auratus	Irish pompano	2
CBR19021801	EG	6	9	CBR19021801	Anchoa mitchilli	Bay anchovy	846
CBR19021801	LM	6	9	CBR19021801	Microgobius gulosus	Clown goby	6
CBR19021801	EG	6	9	CBR19021801	Gobiosoma robustum	Code goby	5
CBR19021801	CBR	6	9	CBR19021801	Centropomus undecimalis	Common snook	1
CBR19021801	DC	6	9	CBR19021801	Centropomus undecimalis	Common snook	2
CBR19021801	EG	6	9	CBR19021801	Eucinostomus sp.	mojarra sp.	2
CBR19021801	LM	6	9	CBR19021801	Archosargus probatocephalus	S. Sheepshead	1
CBR19021801	TC	6	9	CBR19021801	Atheriniformes	Silverside sp.	3
CBR19021802	RP	6	9	CBR19021802	Microgobius gulosus	Clown goby	8
CBR19021802	RP	6	9	CBR19021802	Floridichthys carpio	Goldspotted killifish	1
CBR19021802	EG	6	9	CBR19021802	Eucinostomus sp.	mojarra sp.	72
CBR19021802	FC	6	9	CBR19021802	Lagodon rhomboides	Pinfish	19
CBR19021802	LM	6	9	CBR19021802	Lucania parva	Rainwater killifish	13
CBR19021802	TC	6	9	CBR19021802	Leiostomus xanthurus	Spot	35
CBR19021803	FC	6	9	CBR19021803	Anchoa mitchilli	Bay anchovy	13
CBR19021803	RP	6	9	CBR19021803	Microgobius gulosus	Clown goby	3
CBR19021803	EG	6	9	CBR19021803	Gobiosoma robustum	Code goby	12
CBR19021803	EG	6	9	CBR19021803	Eucinostomus sp.	mojarra sp.	10
CBR19021803	FC	6	9	CBR19021803	Lagodon rhomboides	Pinfish	4
CBR19021803	CBN	6	9	CBR19021803	Atheriniformes	Silverside sp.	1
CBR19021803	TC	6	9	CBR19021803	Leiostomus xanthurus	Spot	31
CBR19021804	RP	6	9	CBR19021804	Sarotherodon melanotheron	Blackchin tilapia	2
CBR19021804	DC	6	9	CBR19021804	Centropomus undecimalis	Common snook	6
CBR19021804	CBN	6	9	CBR19021804	Fundulus grandis	Gulf killifish	1
CBR19021805	LM	6	9	CBR19021805	Anchoa mitchilli	Bay anchovy	153
CBR19021805	RP	6	9	CBR19021805	Microgobius gulosus	Clown goby	6
CBR19021805	FC	6	9	CBR19021805	Gobiosoma robustum	Code goby	7
CBR19021805	LM	6	9	CBR19021805	Eucinostomus sp.	mojarra sp.	26
CBR19021805	CBR	6	9	CBR19021805	Gobiosoma bosc	Naked goby	2
CBR19021805	FC	6	9	CBR19021805	Lagodon rhomboides	Pinfish	29
CBR19021805	LM	6	9	CBR19021805	Lucania parva	Rainwater killifish	1
CBR19021805	TC	6	9	CBR19021805	Eucinostomus gula	Silver jenny	4
CBR19021805	RP	6	9	CBR19021805	Sphoeroides nephelus	Southern pufferfish	1
CBR19021805	CBN	6	9	CBR19021805	Leiostomus xanthurus	Spot	16
CBR19021806	RP	6	40	CBR19021806	Centropomus undecimalis	Common snook	2
CBR19021806	NB	6	40	CBR19021806	Eugerres plumieri	Striped mojarra	1
CBR19021807	TC	6	40	CBR19021807	Pogonias cromis	Black drum	5
CBR19021807	LM	6	40	CBR19021807	Diapterus auratus	Irish pompano	1
CBR19021808	LM	6	40	CBR19021808	Sarotherodon melanotheron	Blackchin tilapia	1
CBR19021808	DC	6	40	CBR19021808	Trinectes maculatus	Hogchoker	1
CBR19021808	TC	6	40	CBR19021808	Elops saurus	Ladyfish	5
CBR19021808	NB	6	40	CBR19021808	Eugerres plumieri	Striped mojarra	1
CBR19021809	TC	6	9	CBR19021809	Dasyatis sabina	Atlantic stingray	1
CBR19021809	LM	6	9	CBR19021809	Anchoa mitchilli	Bay anchovy	5
CBR19021809	RP	6	9	CBR19021809	Microgobius gulosus	Clown goby	1
CBR19021810	LM	6	9	CBR19021810	Anchoa mitchilli	Bay anchovy	4
CBR19021810	DC	6	9	CBR19021810	Atheriniformes	Silverside sp.	1
CBR19021811	LM	6	9	CBR19021811	Anchoa mitchilli	Bay anchovy	235
CBR19021812	LM	6	9	CBR19021812	Anchoa mitchilli	Bay anchovy	87
CBR19021812	CBN	6	9	CBR19021812	Leiostomus xanthurus	Spot	1
CBR19042501	DC	7	40	CBR19042501	Sarotherodon melanotheron	Blackchin tilapia	2
CBR19042501	FC	7	40	CBR19042501	Belonesox belizanus	Pike killifish	1
CBR19042502	RP	7	40	CBR19042502	Eucinostomus harengulus	Tidewater mojarra	1
CBR19042503	TC	7	9	CBR19042503	Microgobius gulosus	Clown goby	1
CBR19042503	LM	7	9	CBR19042503	Eucinostomus sp.	mojarra sp.	10
CBR19042503	FC	7	9	CBR19042503	Lagodon rhomboides	Pinfish	2
CBR19042503	CBN	7	9	CBR19042503	Lucania parva	Rainwater killifish	5
CBR19042503	EG	7	9	CBR19042503	Leiostomus xanthurus	Spot	1
CBR19042504	CBN	7	9	CBR19042504	Microgobius gulosus	Clown goby	2
CBR19042504	RP	7	9	CBR19042504	Gobiosoma robustum	Code goby	1
CBR19042504	NB	7	9	CBR19042504	Sygnathus scovelli	Gulf pipefish	1
CBR19042504	NB	7	9	CBR19042504	Opsanus beta	Gulf toadfish	1
CBR19042504	TC	7	9	CBR19042504	Eucinostomus sp.	mojarra sp.	22
CBR19042504	TC	7	9	CBR19042504	Gobiosoma bosc	Naked goby	1
CBR19042504	TC	7	9	CBR19042504	Lagodon rhomboides	Pinfish	83
CBR19042504	CBN	7	9	CBR19042504	Lucania parva	Rainwater killifish	39
CBR19042504	RP	7	9	CBR19042504	Atheriniformes	Silverside sp.	9
CBR19042504	EG	7	9	CBR19042504	Leiostomus xanthurus	Spot	13
CBR19042504	LM	7	9	CBR19042504	Eucinostomus harengulus	Tidewater mojarra	1
CBR19042505	EG	7	9	CBR19042505	Anchoa mitchilli	Bay anchovy	745
CBR19042505	CBN	7	9	CBR19042505	Microgobius gulosus	Clown goby	15
CBR19042505	FC	7	9	CBR19042505	Hippocampus zosterae	Dwarf seahorse	2
CBR19042505	NB	7	9	CBR19042505	Sygnathus scovelli	Gulf pipefish	3
CBR19042505	DC	7	9	CBR19042505	Synodus foetens	Inshore lizardfish	1
CBR19042505	LM	7	9	CBR19042505	Achirus lineatus	Lined sole	1
CBR19042505	DC	7	9	CBR19042505	Gobiosoma bosc	Naked goby	1
CBR19042505	TC	7	9	CBR19042505	Lagodon rhomboides	Pinfish	26
CBR19042505	CBN	7	9	CBR19042505	Lucania parva	Rainwater killifish	3
CBR19042505	CBN	7	9	CBR19042505	Eucinostomus gula	Silver jenny	1
CBR19042505	RP	7	9	CBR19042505	Atheriniformes	Silverside sp.	1
CBR19042505	LM	7	9	CBR19042505	Leiostomus xanthurus	Spot	25
CBR19042506	CBN	7	9	CBR19042506	Microgobius gulosus	Clown goby	2
CBR19042507	TC	7	40	CBR19042507	Centropomus undecimalis	Common snook	1
CBR19042507	TC	7	40	CBR19042507	Sygnathus scovelli	Gulf pipefish	1
CBR19042507	LM	7	40	CBR19042507	Diapterus auratus	Irish pompano	1
CBR19042507	TC	7	40	CBR19042507	Elops saurus	Ladyfish	4
CBR19042507	EG	7	40	CBR19042507	Lagodon rhomboides	Pinfish	3
CBR19042507	NB	7	40	CBR19042507	Eucinostomus gula	Silver jenny	8
CBR19042507	CBN	7	40	CBR19042507	Leiostomus xanthurus	Spot	2
CBR19042507	CBR	7	40	CBR19042507	Eugerres plumieri	Striped mojarra	3
CBR19042507	CBR	7	40	CBR19042507	Mugil cephalus	Striped mullet	1
CBR19042507	RP	7	40	CBR19042507	Eucinostomus harengulus	Tidewater mojarra	20
CBR19042508	RP	7	9	CBR19042508	Centropomus undecimalis	Common snook	1
CBR19042508	CBN	7	9	CBR19042508	Trinectes maculatus	Hogchoker	1
CBR19042508	FC	7	9	CBR19042508	Eucinostomus sp.	mojarra sp.	7
CBR19042508	RP	7	9	CBR19042508	Atheriniformes	Silverside sp.	14
CBR19042509	CBN	7	9	CBR19042509	Microgobius gulosus	Clown goby	1
CBR19042510	LM	7	9	CBR19042510	Anchoa mitchilli	Bay anchovy	3
CBR19042510	CBN	7	9	CBR19042510	Microgobius gulosus	Clown goby	2
CBR19042510	EG	7	9	CBR19042510	Atheriniformes	Silverside sp.	12
CBR19042510	LM	7	9	CBR19042510	Eucinostomus harengulus	Tidewater mojarra	2
CBR19042511	CBN	7	9	CBR19042511	Microgobius gulosus	Clown goby	1
CBR19042511	DC	7	9	CBR19042511	Strongylura notata	Redfin needlefish	3
CBR19042511	CBN	7	9	CBR19042511	Archosargus probatocephalus	S. Sheepshead	1
CBR19042511	RP	7	9	CBR19042511	Atheriniformes	Silverside sp.	7
CBR19042512	LM	7	9	CBR19042512	Anchoa mitchilli	Bay anchovy	3
CBR19042512	FC	7	9	CBR19042512	Atheriniformes	Silverside sp.	8
CBR19042512	NB	7	9	CBR19042512	Leiostomus xanthurus	Spot	1
DC18031401	LM	2	9	DC18031401	Centropomus undecimalis	Common snook	9
DC18031401	NB	2	9	DC18031401	Trinectes maculatus	Hogchoker	1
DC18031401	EG	2	9	DC18031401	Eugerres plumieri	Striped mojarra	28
DC18031401	FC	2	9	DC18031401	Eucinostomus harengulus	Tidewater mojarra	1
DC18031402	CBN	2	9	DC18031402	Centropomus undecimalis	Common snook	21
DC18031402	FC	2	9	DC18031402	Sygnathus scovelli	Gulf pipefish	1
DC18031402	NB	2	9	DC18031402	Trinectes maculatus	Hogchoker	1
DC18031402	NB	2	9	DC18031402	Lagodon rhomboides	Pinfish	3
DC18031402	LM	2	9	DC18031402	Lucania parva	Rainwater killifish	2
DC18031402	EG	2	9	DC18031402	Eugerres plumieri	Striped mojarra	44
DC18031402	FC	2	9	DC18031402	Eucinostomus harengulus	Tidewater mojarra	54
DC18031403	RP	2	9	DC18031403	Bathygobius soporator	Frillfin goby	1
DC18031403	LM	2	9	DC18031403	Sygnathus scovelli	Gulf pipefish	5
DC18031403	LM	2	9	DC18031403	Trinectes maculatus	Hogchoker	3
DC18031403	LM	2	9	DC18031403	Gobiosoma bosc	Naked goby	1
DC18031403	TC	2	9	DC18031403	Lagodon rhomboides	Pinfish	1
DC18031403	RP	2	9	DC18031403	Sphoeroides nephelus	Southern pufferfish	2
DC18031403	FC	2	9	DC18031403	Eucinostomus harengulus	Tidewater mojarra	8
DC18031404	EG	2	9	DC18031404	Anchoa mitchilli	Bay anchovy	1
DC18031404	TC	2	9	DC18031404	Gobiosoma robustum	Code goby	1
DC18031404	LM	2	9	DC18031404	Sygnathus scovelli	Gulf pipefish	1
DC18031404	TC	2	9	DC18031404	Trinectes maculatus	Hogchoker	1
DC18031404	NB	2	9	DC18031404	Lagodon rhomboides	Pinfish	4
DC18031404	RP	2	9	DC18031404	Fundulus seminolis	Seminole killifish	2
DC18031404	CBR	2	9	DC18031404	Mugil curema	White mullet	1
DC18031405	TC	2	9	DC18031405	Microgobius gulosus	Clown goby	1
DC18031405	NB	2	9	DC18031405	Sygnathus scovelli	Gulf pipefish	1
DC18031405	EG	2	9	DC18031405	Trinectes maculatus	Hogchoker	1
DC18031405	LM	2	9	DC18031405	Achirus lineatus	Lined sole	1
DC18031405	NB	2	9	DC18031405	Lagodon rhomboides	Pinfish	1
DC18031406	FC	2	40	DC18031406	Belonesox belizanus	Pike killifish	0
DC18031407	RP	2	9	DC18031407	Microgobius gulosus	Clown goby	1
DC18031407	EG	2	9	DC18031407	Trinectes maculatus	Hogchoker	5
DC18031408	DC	2	40	DC18031408	Sarotherodon melanotheron	Blackchin tilapia	1
DC18031408	LM	2	40	DC18031408	Centropomus undecimalis	Common snook	4
DC18031408	CBN	2	40	DC18031408	Achirus lineatus	Lined sole	1
DC18031408	FC	2	40	DC18031408	Belonesox belizanus	Pike killifish	1
DC18031408	NB	2	40	DC18031408	Sciaenops ocellatus	Red drum	1
DC18031408	EG	2	40	DC18031408	Eugerres plumieri	Striped mojarra	1
DC18031409	FC	2	9	DC18031409	Eugerres plumieri	Striped mojarra	0
DC18031410	NB	2	40	DC18031410	Fundulus grandis	Gulf killifish	1
DC18031410	NB	2	40	DC18031410	Opsanus beta	Gulf toadfish	1
DC18031410	LM	2	40	DC18031410	Trinectes maculatus	Hogchoker	1
DC18031410	FC	2	40	DC18031410	Eugerres plumieri	Striped mojarra	12
DC18031410	RP	2	40	DC18031410	Eucinostomus harengulus	Tidewater mojarra	6
DC18031411	CBN	2	9	DC18031411	Centropomus undecimalis	Common snook	6
DC18031411	CBR	2	9	DC18031411	Trinectes maculatus	Hogchoker	36
DC18031411	CBR	2	9	DC18031411	Lagodon rhomboides	Pinfish	3
DC18031411	EG	2	9	DC18031411	Archosargus probatocephalus	S. Sheepshead	1
DC18031411	NB	2	9	DC18031411	Eugerres plumieri	Striped mojarra	34
DC18031411	FC	2	9	DC18031411	Eucinostomus harengulus	Tidewater mojarra	15
DC18031412	TC	2	9	DC18031412	Gobiosoma robustum	Code goby	1
DC18031412	CBR	2	9	DC18031412	Centropomus undecimalis	Common snook	4
DC18031412	RP	2	9	DC18031412	Sygnathus scovelli	Gulf pipefish	1
DC18031412	LM	2	9	DC18031412	Lagodon rhomboides	Pinfish	1
DC18061401	RP	3	9	DC18061401	Sarotherodon melanotheron	Blackchin tilapia	0
DC18061402	FC	3	40	DC18061402	Centropomus undecimalis	Common snook	3
DC18061403	TC	3	9	DC18061403	Lucania parva	Rainwater killifish	1
DC18061404	TC	3	9	DC18061404	Anchoa mitchilli	Bay anchovy	768
DC18061404	LM	3	9	DC18061404	Trinectes maculatus	Hogchoker	1
DC18061404	RP	3	9	DC18061404	Harengula jaguana	Scaled sardine	3
DC18061405	RP	3	9	DC18061405	Harengula jaguana	Scaled sardine	0
DC18061406	RP	3	9	DC18061406	Harengula jaguana	Scaled sardine	0
DC18061406	RP	4	9	DC18061406	Harengula jaguana	Scaled sardine	0
DC18061407	TC	3	9	DC18061407	Anchoa mitchilli	Bay anchovy	100
DC18061407	RP	3	9	DC18061407	Sarotherodon melanotheron	Blackchin tilapia	1
DC18061408	TC	3	9	DC18061408	Anchoa mitchilli	Bay anchovy	5
DC18061409	TC	3	9	DC18061409	Anchoa mitchilli	Bay anchovy	0
DC18061410	TC	3	9	DC18061410	Anchoa mitchilli	Bay anchovy	0
DC18080301	LM	4	9	DC18080301	Anchoa mitchilli	Bay anchovy	0
DC18080302	CBR	4	40	DC18080302	Anchoa mitchilli	Bay anchovy	0
DC18080303	TC	4	9	DC18080303	Trinectes maculatus	Hogchoker	1
DC18080303	CBN	4	9	DC18080303	Diapterus auratus	Irish pompano	8
DC18080303	CBR	4	9	DC18080303	Diapterus sp.	Irish pompano sp.	1
DC18080303	EG	4	9	DC18080303	Lucania parva	Rainwater killifish	3
DC18080303	CBN	4	9	DC18080303	Eucinostomus gula	Silver jenny	1
DC18080303	LM	4	9	DC18080303	atheriniformes	Silverside sp.	1
DC18080303	NB	4	9	DC18080303	Eucinostomus harengulus	Tidewater mojarra	5
DC18080304	CBN	4	9	DC18080304	Diapterus auratus	Irish pompano	2
DC18080304	TC	4	9	DC18080304	Eucinostomus harengulus	Tidewater mojarra	8
DC18080305	CBR	4	9	DC18080305	Centropomus undecimalis	Common snook	4
DC18080305	RP	4	9	DC18080305	atheriniformes	Silverside sp.	2
DC18080306	CBR	4	9	DC18080306	Microgobius gulosus	Clown goby	1
DC18080306	CBR	4	9	DC18080306	Diapterus auratus	Irish pompano	2
DC18080306	TC	4	9	DC18080306	Eucinostomus sp.	mojarra sp.	1
DC18080306	CBR	4	9	DC18080306	Eucinostomus harengulus	Tidewater mojarra	2
DC18080306	TC	4	9	DC18080306	Brevoortia smithi	Yellowfin menhaden	1
DC18080307	NB	4	40	DC18080307	Eugerres plumieri	Striped mojarra	1
DC18080308	TC	4	40	DC18080308	Centropomus undecimalis	Common snook	2
DC18080308	CBN	4	40	DC18080308	Trinectes maculatus	Hogchoker	1
DC18080309	CBR	4	9	DC18080309	Centropomus undecimalis	Common snook	1
DC18080309	CBR	4	9	DC18080309	Diapterus auratus	Irish pompano	1
DC18080309	LM	4	9	DC18080309	Diapterus sp.	Irish pompano sp.	3
DC18080309	TC	4	9	DC18080309	Lucania parva	Rainwater killifish	1
DC18080309	NB	4	9	DC18080309	Archosargus probatocephalus	S. Sheepshead	1
DC18080309	TC	4	9	DC18080309	atheriniformes	Silverside sp.	3
DC18080309	TC	4	9	DC18080309	Eucinostomus harengulus	Tidewater mojarra	1
DC18080310	TC	4	9	DC18080310	Eugerres plumieri	Striped mojarra	1
DC18080311	CBR	4	9	DC18080311	Centropomus undecimalis	Common snook	2
DC18080311	NB	4	9	DC18080311	Diapterus sp.	Irish pompano sp.	1
DC18080311	TC	4	9	DC18080311	atheriniformes	Silverside sp.	1
DC18080312	DC	4	9	DC18080312	Centropomus undecimalis	Common snook	1
DC18080312	TC	4	9	DC18080312	Diapterus sp.	Irish pompano sp.	1
DC18080312	TC	4	9	DC18080312	atheriniformes	Silverside sp.	43
DC18080312	CBN	4	9	DC18080312	Eucinostomus harengulus	Tidewater mojarra	2
DC18110601	DC	5	9	DC18110601	Centropomus undecimalis	Common snook	6
DC18110601	RP	5	9	DC18110601	Sygnathus scovelli	Gulf pipefish	1
DC18110601	TC	5	9	DC18110601	Archosargus probatocephalus	S. Sheepshead	3
DC18110601	TC	5	9	DC18110601	Eugerres plumieri	Striped mojarra	1
DC18110601	FC	5	9	DC18110601	Eucinostomus harengulus	Tidewater mojarra	1
DC18110602	CBR	5	40	DC18110602	Centropomus undecimalis	Common snook	18
DC18110602	FC	5	40	DC18110602	Diapterus auratus	Irish pompano	1
DC18110602	LM	5	40	DC18110602	Archosargus probatocephalus	S. Sheepshead	1
DC18110602	CBN	5	40	DC18110602	Eugerres plumieri	Striped mojarra	6
DC18110602	FC	5	40	DC18110602	Eucinostomus harengulus	Tidewater mojarra	4
DC18110603	CBR	5	40	DC18110603	Centropomus undecimalis	Common snook	19
DC18110604	TC	5	9	DC18110604	Anchoa mitchilli	Bay anchovy	281
DC18110604	RP	5	9	DC18110604	Trinectes maculatus	Hogchoker	1
DC18110604	LM	5	9	DC18110604	Eucinostomus harengulus	Tidewater mojarra	3
DC18110605	TC	5	9	DC18110605	Anchoa mitchilli	Bay anchovy	30
DC18110605	CBN	5	9	DC18110605	Microgobius gulosus	Clown goby	1
DC18110605	RP	5	9	DC18110605	Trinectes maculatus	Hogchoker	1
DC18110605	TC	5	9	DC18110605	Eugerres plumieri	Striped mojarra	2
DC18110605	LM	5	9	DC18110605	Eucinostomus harengulus	Tidewater mojarra	2
DC18110606	TC	5	9	DC18110606	Anchoa mitchilli	Bay anchovy	1167
DC18110606	DC	5	9	DC18110606	Diapterus auratus	Irish pompano	2
DC18110606	CBN	5	9	DC18110606	Eugerres plumieri	Striped mojarra	1
DC18110606	LM	5	9	DC18110606	Eucinostomus harengulus	Tidewater mojarra	1
DC18110607	CBN	5	9	DC18110607	Microgobius gulosus	Clown goby	2
DC18110607	EG	5	9	DC18110607	Centropomus undecimalis	Common snook	2
DC18110607	CBN	5	9	DC18110607	Eugerres plumieri	Striped mojarra	1
DC18110607	LM	5	9	DC18110607	Eucinostomus harengulus	Tidewater mojarra	2
DC18110608	TC	5	9	DC18110608	Anchoa mitchilli	Bay anchovy	7
DC18110608	NB	5	9	DC18110608	Opsanus beta	Gulf toadfish	1
DC18110608	RP	5	9	DC18110608	Trinectes maculatus	Hogchoker	1
DC18110608	LM	5	9	DC18110608	Eucinostomus harengulus	Tidewater mojarra	4
DC18110609	FC	5	9	DC18110609	Centropomus undecimalis	Common snook	1
DC18110610	NB	5	9	DC18110610	Eucinostomus harengulus	Tidewater mojarra	3
DC18110611	FC	5	9	DC18110611	Centropomus undecimalis	Common snook	1
DC18110612	CBN	5	40	DC18110612	Oligoplites saurus	Leatherjacket	0
DC19030701	DC	6	9	DC19030701	Centropomus undecimalis	Common snook	1
DC19030701	DC	6	9	DC19030701	Fundulus grandis	Gulf killifish	1
DC19030701	CBN	6	9	DC19030701	Trinectes maculatus	Hogchoker	2
DC19030701	RP	6	9	DC19030701	Lucania parva	Rainwater killifish	1
DC19030701	EG	6	9	DC19030701	Eugerres plumieri	Striped mojarra	2
DC19030702	RP	6	9	DC19030702	Microgobius gulosus	Clown goby	1
DC19030702	DC	6	9	DC19030702	Centropomus undecimalis	Common snook	6
DC19030702	RP	6	9	DC19030702	Lucania parva	Rainwater killifish	11
DC19030702	CBN	6	9	DC19030702	Sciaenops ocellatus	Red drum	1
DC19030702	LM	6	9	DC19030702	Eugerres plumieri	Striped mojarra	6
DC19030703	RP	6	9	DC19030703	Microgobius gulosus	Clown goby	3
DC19030703	FC	6	9	DC19030703	Gobiosoma robustum	Code goby	6
DC19030703	EG	6	9	DC19030703	Centropomus undecimalis	Common snook	1
DC19030703	CBN	6	9	DC19030703	Trinectes maculatus	Hogchoker	8
DC19030703	LM	6	9	DC19030703	Eucinostomus sp.	mojarra sp.	1
DC19030703	FC	6	9	DC19030703	Lagodon rhomboides	Pinfish	1
DC19030703	RP	6	9	DC19030703	Lucania parva	Rainwater killifish	6
DC19030704	RP	6	9	DC19030704	Microgobius gulosus	Clown goby	2
DC19030704	FC	6	9	DC19030704	Gobiosoma robustum	Code goby	1
DC19030704	CBN	6	9	DC19030704	Trinectes maculatus	Hogchoker	3
DC19030704	LM	6	9	DC19030704	Eucinostomus sp.	mojarra sp.	1
DC19030704	LM	6	9	DC19030704	Lagodon rhomboides	Pinfish	1
DC19030704	RP	6	9	DC19030704	Lucania parva	Rainwater killifish	2
DC19030704	CBR	6	9	DC19030704	Sciaenops ocellatus	Red drum	1
DC19030704	LM	6	9	DC19030704	Archosargus probatocephalus	S. Sheepshead	2
DC19030705	RP	6	9	DC19030705	Microgobius gulosus	Clown goby	1
DC19030705	FC	6	9	DC19030705	Gobiosoma robustum	Code goby	1
DC19030705	EG	6	9	DC19030705	Centropomus undecimalis	Common snook	1
DC19030705	FC	6	9	DC19030705	Sygnathus scovelli	Gulf pipefish	3
DC19030705	CBR	6	9	DC19030705	Trinectes maculatus	Hogchoker	1
DC19030705	LM	6	9	DC19030705	Eucinostomus sp.	mojarra sp.	4
DC19030705	LM	6	9	DC19030705	Lagodon rhomboides	Pinfish	1
DC19030705	RP	6	9	DC19030705	Lucania parva	Rainwater killifish	3
DC19030706	FC	6	9	DC19030706	Sygnathus scovelli	Gulf pipefish	1
DC19030706	FC	6	9	DC19030706	Lucania parva	Rainwater killifish	154
DC19030707	RP	6	40	DC19030707	Centropomus undecimalis	Common snook	1
DC19030708	FC	6	40	DC19030708	Sarotherodon melanotheron	Blackchin tilapia	4
DC19030708	TC	6	40	DC19030708	Fundulus grandis	Gulf killifish	1
DC19030709	RP	6	9	DC19030709	Sarotherodon melanotheron	Blackchin tilapia	1
DC19030709	EG	6	9	DC19030709	Centropomus undecimalis	Common snook	5
DC19030709	DC	6	9	DC19030709	Trinectes maculatus	Hogchoker	1
DC19030710	TC	6	9	DC19030710	Poecilia latipinna	Sailfin molly	1
DC19030710	TC	6	9	DC19030710	Eugerres plumieri	Striped mojarra	2
DC19030711	LM	6	9	DC19030711	Centropomus undecimalis	Common snook	5
DC19030711	EG	6	9	DC19030711	Sciaenops ocellatus	Red drum	1
DC19030711	TC	6	9	DC19030711	Eugerres plumieri	Striped mojarra	8
DC19030712	LM	6	9	DC19030712	Sciaenops ocellatus	Red drum	1
DC19040901	CBN	7	9	DC19040901	Centropomus undecimalis	Common snook	2
DC19040901	CBR	7	9	DC19040901	Lucania parva	Rainwater killifish	3
DC19040902	DC	7	40	DC19040902	Trinectes maculatus	Hogchoker	1
DC19040902	LM	7	40	DC19040902	Lucania parva	Rainwater killifish	1
DC19040903	CBN	7	9	DC19040903	Trinectes maculatus	Hogchoker	1
DC19040903	CBN	7	9	DC19040903	Lagodon rhomboides	Pinfish	1
DC19040904	EG	7	40	DC19040904	Lagodon rhomboides	Pinfish	2
DC19040904	LM	7	40	DC19040904	Archosargus probatocephalus	S. Sheepshead	1
DC19040904	DC	7	40	DC19040904	Eugerres plumieri	Striped mojarra	1
DC19040904	RP	7	40	DC19040904	Eucinostomus harengulus	Tidewater mojarra	1
DC19040905	RP	7	9	DC19040905	Gobiosoma robustum	Code goby	1
DC19040905	CBR	7	9	DC19040905	Trinectes maculatus	Hogchoker	2
DC19040906	CBN	7	9	DC19040906	Microgobius gulosus	Clown goby	1
DC19040907	CBR	7	9	DC19040907	Trinectes maculatus	Hogchoker	1
DC19040907	FC	7	9	DC19040907	Gobiosoma bosc	Naked goby	2
DC19040908	DC	7	9	DC19040908	Trinectes maculatus	Hogchoker	1
DC19040908	CBN	7	9	DC19040908	Lagodon rhomboides	Pinfish	1
DC19040910	CBN	7	9	DC19040910	Microgobius gulosus	Clown goby	2
DC19040910	CBN	7	9	DC19040910	Centropomus undecimalis	Common snook	1
DC19040911	RP	7	40	DC19040911	Centropomus undecimalis	Common snook	2
DC19040911	NB	7	40	DC19040911	Sygnathus scovelli	Gulf pipefish	2
DC19040911	EG	7	40	DC19040911	Trinectes maculatus	Hogchoker	1
DC19040911	EG	7	40	DC19040911	Opsanus tau	Oyster toadfish	1
DC19040911	EG	7	40	DC19040911	Lagodon rhomboides	Pinfish	3
DC19040911	CBN	7	40	DC19040911	Leiostomus xanthurus	Spot	1
DC19040911	FC	7	40	DC19040911	Eugerres plumieri	Striped mojarra	5
DC19040912	DC	7	9	DC19040912	Trinectes maculatus	Hogchoker	2
DC19040912	CBR	7	9	DC19040912	Lucania parva	Rainwater killifish	2
DC19040912	FC	7	9	DC19040912	Atheriniformes	Silverside sp.	1
EG18032001	LM	2	9	EG18032001	Anchoa mitchilli	Bay anchovy	970
EG18032001	FC	2	9	EG18032001	Lagodon rhomboides	Pinfish	21
EG18032001	DC	2	9	EG18032001	Eucinostomus gula	Silver jenny	1
EG18032001	FC	2	9	EG18032001	Eucinostomus harengulus	Tidewater mojarra	5
EG18032002	LM	2	40	EG18032002	Lagodon rhomboides	Pinfish	1
EG18032002	RP	2	40	EG18032002	Eucinostomus harengulus	Tidewater mojarra	2
EG18032003	TC	2	9	EG18032003	Anchoa mitchilli	Bay anchovy	90
EG18032003	RP	2	9	EG18032003	Microgobius gulosus	Clown goby	1
EG18032003	LM	2	9	EG18032003	Lophogobius cyprinoides	Crested goby	1
EG18032003	TC	2	9	EG18032003	Orthopristis chrysoptera	Pigfish	1
EG18032003	LM	2	9	EG18032003	Lagodon rhomboides	Pinfish	22
EG18032003	DC	2	9	EG18032003	Eucinostomus gula	Silver jenny	8
EG18032003	EG	2	9	EG18032003	Leiostomus xanthurus	Spot	1
EG18032004	CBN	2	40	EG18032004	Eucinostomus gula	Silver jenny	1
EG18032004	NB	2	40	EG18032004	Mugil cephalus	Striped mullet	1
EG18032004	RP	2	40	EG18032004	Eucinostomus harengulus	Tidewater mojarra	2
EG18032005	TC	2	9	EG18032005	Trinectes maculatus	Hogchoker	1
EG18032005	CBN	2	9	EG18032005	Gobiosoma bosc	Naked goby	2
EG18032005	RP	2	9	EG18032005	Leiostomus xanthurus	Spot	29
EG18032006	RP	2	9	EG18032006	Ctenogobius boleosoma	Darter goby	1
EG18032006	LM	2	9	EG18032006	Eucinostomus sp.	mojarra sp.	22
EG18032006	LM	2	9	EG18032006	Lagodon rhomboides	Pinfish	13
EG18032007	CBN	2	9	EG18032007	Anchoa mitchilli	Bay anchovy	112
EG18032007	CBR	2	9	EG18032007	Eucinostomus sp.	mojarra sp.	1
EG18032007	CBN	2	9	EG18032007	Gobiosoma bosc	Naked goby	1
EG18032007	LM	2	9	EG18032007	Lagodon rhomboides	Pinfish	10
EG18032008	TC	2	9	EG18032008	Gobiosoma robustum	Code goby	2
EG18032008	DC	2	9	EG18032008	Centropomus undecimalis	Common snook	1
EG18032008	LM	2	9	EG18032008	Eucinostomus harengulus	Tidewater mojarra	8
EG18032009	DC	2	9	EG18032009	Eucinostomus sp.	mojarra sp.	51
EG18032009	LM	2	9	EG18032009	Lagodon rhomboides	Pinfish	12
EG18032009	LM	2	9	EG18032009	Eucinostomus harengulus	Tidewater mojarra	1
EG18062101	CBR	3	9	EG18062101	Sarotherodon melanotheron	Blackchin tilapia	0
EG18062102	EG	3	40	EG18062102	Strongylura notata	Redfin needlefish	2
EG18062103	RP	3	9	EG18062103	Microgobius gulosus	Clown goby	2
EG18062103	TC	3	9	EG18062103	Diapterus sp.	Irish pompano sp.	2
EG18062103	DC	3	9	EG18062103	Oligoplites saurus	Leatherjacket	1
EG18062103	TC	3	9	EG18062103	Lucania parva	Rainwater killifish	1
EG18062103	CBR	3	9	EG18062103	Cyprinodon variegatus	Sheepshead minnow	1
EG18062103	FC	3	9	EG18062103	Bairdiella chrysoura	Silver perch	1
EG18062104	TC	3	9	EG18062104	Diapterus sp.	Irish pompano sp.	1
EG18062105	NB	3	40	EG18062105	Lagodon rhomboides	Pinfish	2
EG18062105	CBR	3	40	EG18062105	Strongylura notata	Redfin needlefish	4
EG18062106	CBR	3	40	EG18062106	Strongylura notata	Redfin needlefish	0
EG18062107	RP	3	9	EG18062107	Microgobius gulosus	Clown goby	1
EG18062107	DC	3	9	EG18062107	Diapterus sp.	Irish pompano sp.	3
EG18062107	DC	3	9	EG18062107	Oligoplites saurus	Leatherjacket	17
EG18062107	CBR	3	9	EG18062107	Strongylura notata	Redfin needlefish	4
EG18062108	CBN	3	9	EG18062108	Gobiosoma robustum	Code goby	1
EG18062108	FC	3	9	EG18062108	Chasmodes saburrae	Florida blenny	1
EG18062108	TC	3	9	EG18062108	Diapterus sp.	Irish pompano sp.	14
EG18062108	CBN	3	9	EG18062108	Gobiosoma bosc	Naked goby	1
EG18062109	FC	3	9	EG18062109	Lutjanus griseus	Gray snapper	1
EG18062109	CBN	3	9	EG18062109	Diapterus sp.	Irish pompano sp.	32
EG18062109	CBN	3	9	EG18062109	Gobiosoma bosc	Naked goby	1
EG18062109	FC	3	9	EG18062109	Lagodon rhomboides	Pinfish	1
EG18062110	TC	3	9	EG18062110	Centropomus undecimalis	Common snook	1
EG18062110	DC	3	9	EG18062110	Diapterus auratus	Irish pompano	2
EG18062110	EG	3	9	EG18062110	Diapterus sp.	Irish pompano sp.	4
EG18062110	CBR	3	9	EG18062110	Strongylura notata	Redfin needlefish	1
EG18062110	FC	3	9	EG18062110	Eucinostomus harengulus	Tidewater mojarra	3
EG18062111	DC	3	9	EG18062111	Trinectes maculatus	Hogchoker	1
EG18062111	EG	3	9	EG18062111	Diapterus auratus	Irish pompano	4
EG18062111	CBN	3	9	EG18062111	Archosargus probatocephalus	S. Sheepshead	2
EG18062112	LM	3	9	EG18062112	Diapterus auratus	Irish pompano	5
EG18062112	FC	3	9	EG18062112	Diapterus sp.	Irish pompano sp.	4
EG18062112	FC	3	9	EG18062112	Strongylura notata	Redfin needlefish	1
EG18080101	DC	4	9	EG18080101	Centropomus undecimalis	Common snook	1
EG18080101	DC	4	9	EG18080101	Cyprinodon variegatus	Sheepshead minnow	1
EG18080101	CBN	4	9	EG18080101	Eucinostomus harengulus	Tidewater mojarra	3
EG18080102	FC	4	40	EG18080102	Diapterus auratus	Irish pompano	1
EG18080102	NB	4	40	EG18080102	Poecilia latipinna	Sailfin molly	1
EG18080102	TC	4	40	EG18080102	Cyprinodon variegatus	Sheepshead minnow	1
EG18080103	DC	4	9	EG18080103	Centropomus undecimalis	Common snook	3
EG18080103	NB	4	9	EG18080103	Lophogobius cyprinoides	Crested goby	2
EG18080103	EG	4	9	EG18080103	Opsanus beta	Gulf toadfish	1
EG18080103	FC	4	9	EG18080103	Diapterus auratus	Irish pompano	3
EG18080103	CBN	4	9	EG18080103	Eucinostomus sp.	mojarra sp.	4
EG18080103	NB	4	9	EG18080103	Archosargus probatocephalus	S. Sheepshead	1
EG18080103	CBN	4	9	EG18080103	Eucinostomus harengulus	Tidewater mojarra	4
EG18080104	EG	4	9	EG18080104	Centropomus undecimalis	Common snook	2
EG18080104	FC	4	9	EG18080104	Diapterus sp.	Irish pompano sp.	1
EG18080104	TC	4	9	EG18080104	Strongylura notata	Redfin needlefish	1
EG18080104	CBR	4	9	EG18080104	Eucinostomus harengulus	Tidewater mojarra	5
EG18080105	DC	4	9	EG18080105	Eucinostomus sp.	mojarra sp.	1
EG18080105	CBR	4	9	EG18080105	Eucinostomus harengulus	Tidewater mojarra	1
EG18080106	RP	4	9	EG18080106	Lophogobius cyprinoides	Crested goby	2
EG18080106	FC	4	9	EG18080106	Diapterus sp.	Irish pompano sp.	2
EG18080106	DC	4	9	EG18080106	Eucinostomus sp.	mojarra sp.	6
EG18080106	CBN	4	9	EG18080106	Eucinostomus gula	Silver jenny	1
EG18080106	EG	4	9	EG18080106	Eucinostomus harengulus	Tidewater mojarra	3
EG18080107	TC	4	40	EG18080107	Lagodon rhomboides	Pinfish	1
EG18080107	FC	4	40	EG18080107	Eucinostomus gula	Silver jenny	1
EG18080107	TC	4	40	EG18080107	Eugerres plumieri	Striped mojarra	1
EG18080108	RP	4	9	EG18080108	Lophogobius cyprinoides	Crested goby	3
EG18080108	FC	4	9	EG18080108	Diapterus sp.	Irish pompano sp.	3
EG18080108	DC	4	9	EG18080108	Eucinostomus sp.	mojarra sp.	5
EG18080108	CBR	4	9	EG18080108	Eucinostomus gula	Silver jenny	1
EG18080108	FC	4	9	EG18080108	Dorosoma petenense	Threadfin shad	88
EG18080109	CBR	4	9	EG18080109	Microgobius gulosus	Clown goby	2
EG18080109	CBR	4	9	EG18080109	Gobiosoma robustum	Code goby	1
EG18080109	RP	4	9	EG18080109	Lophogobius cyprinoides	Crested goby	6
EG18080109	FC	4	9	EG18080109	Diapterus auratus	Irish pompano	1
EG18080109	TC	4	9	EG18080109	Diapterus sp.	Irish pompano sp.	9
EG18080109	DC	4	9	EG18080109	Eucinostomus sp.	mojarra sp.	18
EG18080109	CBR	4	9	EG18080109	Eucinostomus gula	Silver jenny	2
EG18080109	CBN	4	9	EG18080109	Eucinostomus harengulus	Tidewater mojarra	1
EG18080110	NB	4	9	EG18080110	Anchoa mitchilli	Bay anchovy	1
EG18080110	CBR	4	9	EG18080110	Microgobius gulosus	Clown goby	1
EG18080110	TC	4	9	EG18080110	Lophogobius cyprinoides	Crested goby	3
EG18080110	TC	4	9	EG18080110	Diapterus auratus	Irish pompano	1
EG18080110	CBN	4	9	EG18080110	Gobiosoma bosc	Naked goby	2
EG18080110	CBR	4	9	EG18080110	Eucinostomus gula	Silver jenny	1
EG18080111	CBN	4	9	EG18080111	Diapterus auratus	Irish pompano	3
EG18080111	TC	4	9	EG18080111	Diapterus sp.	Irish pompano sp.	2
EG18080111	EG	4	9	EG18080111	Eucinostomus sp.	mojarra sp.	1
EG18080111	DC	4	9	EG18080111	Cyprinodon variegatus	Sheepshead minnow	2
EG18080111	DC	4	9	EG18080111	Eucinostomus gula	Silver jenny	1
EG18080111	CBR	4	9	EG18080111	Eucinostomus harengulus	Tidewater mojarra	5
EG18110101	LM	5	9	EG18110101	Oligoplites saurus	Leatherjacket	0
EG18110102	LM	5	9	EG18110102	Oligoplites saurus	Leatherjacket	0
EG18110103	CBN	5	40	EG18110103	Oligoplites saurus	Leatherjacket	0
EG18110104	LM	5	9	EG18110104	Oligoplites saurus	Leatherjacket	1
EG18110104	RP	5	9	EG18110104	Eucinostomus gula	Silver jenny	1
EG18110104	NB	5	9	EG18110104	Atheriniformes	Silverside sp.	14
EG18110105	TC	5	9	EG18110105	Anchoa mitchilli	Bay anchovy	906
EG18110105	RP	5	9	EG18110105	Atheriniformes	Silverside sp.	1
EG18110106	CBN	5	9	EG18110106	Anchoa mitchilli	Bay anchovy	735
EG18110106	CBR	5	9	EG18110106	Gobiosoma robustum	Code goby	1
EG18110106	RP	5	9	EG18110106	Eucinostomus harengulus	Tidewater mojarra	1
EG18110107	CBN	5	9	EG18110107	Sciaenops ocellatus	Red drum	1
EG18110108	RP	5	9	EG18110108	Eucinostomus harengulus	Tidewater mojarra	1
EG18110109	CBN	5	9	EG18110109	Anchoa mitchilli	Bay anchovy	285
EG18110109	CBN	5	9	EG18110109	Microgobius gulosus	Clown goby	1
EG18110110	DC	5	40	EG18110110	Microgobius gulosus	Clown goby	0
EG18110111	CBN	5	9	EG18110111	Anchoa mitchilli	Bay anchovy	153
EG18110111	RP	5	9	EG18110111	Centropomus undecimalis	Common snook	1
EG18110111	CBR	5	9	EG18110111	Lophogobius cyprinoides	Crested goby	2
EG18110111	LM	5	9	EG18110111	Lutjanus griseus	Gray snapper	1
EG18110111	LM	5	9	EG18110111	Gobiosoma bosc	Naked goby	1
EG18110111	LM	5	9	EG18110111	Poecilia latipinna	Sailfin molly	4
EG18110111	CBN	5	9	EG18110111	Harengula jaguana	Scaled sardine	69
EG18110111	RP	5	9	EG18110111	Cyprinodon variegatus	Sheepshead minnow	6
EG18110111	RP	5	9	EG18110111	Eucinostomus gula	Silver jenny	1
EG18110111	RP	5	9	EG18110111	Eucinostomus harengulus	Tidewater mojarra	4
EG18110112	DC	5	40	EG18110112	Strongylura notata	Redfin needlefish	1
EG18110112	LM	5	40	EG18110112	Archosargus probatocephalus	S. Sheepshead	9
EG19022001	TC	6	9	EG19022001	Anchoa mitchilli	Bay anchovy	359
EG19022001	TC	6	9	EG19022001	Microgobius gulosus	Clown goby	2
EG19022001	LM	6	9	EG19022001	Eucinostomus sp.	mojarra sp.	27
EG19022001	TC	6	9	EG19022001	Lagodon rhomboides	Pinfish	1
EG19022001	RP	6	9	EG19022001	Lucania parva	Rainwater killifish	13
EG19022001	TC	6	9	EG19022001	Poecilia latipinna	Sailfin molly	1
EG19022001	CBN	6	9	EG19022001	Cyprinodon variegatus	Sheepshead minnow	2
EG19022001	CBN	6	9	EG19022001	Eucinostomus harengulus	Tidewater mojarra	1
EG19022002	TC	6	9	EG19022002	Anchoa mitchilli	Bay anchovy	370
EG19022002	LM	6	9	EG19022002	Gobiosoma robustum	Code goby	1
EG19022002	FC	6	9	EG19022002	Fundulus grandis	Gulf killifish	1
EG19022002	TC	6	9	EG19022002	Eucinostomus sp.	mojarra sp.	28
EG19022002	EG	6	9	EG19022002	Gobiosoma bosc	Naked goby	2
EG19022002	RP	6	9	EG19022002	Cyprinodon variegatus	Sheepshead minnow	1
EG19022002	CBR	6	9	EG19022002	Fundulus majalis	Striped killifish	1
EG19022002	CBN	6	9	EG19022002	Eucinostomus harengulus	Tidewater mojarra	2
EG19022003	TC	6	9	EG19022003	Anchoa mitchilli	Bay anchovy	99
EG19022003	CBR	6	9	EG19022003	Hypleurochilus pseudoaequipinnis	Oyster blenny	1
EG19022003	TC	6	9	EG19022003	Eucinostomus gula	Silver jenny	1
EG19022004	DC	6	40	EG19022004	Strongylura notata	Redfin needlefish	1
EG19022004	LM	6	40	EG19022004	Eucinostomus gula	Silver jenny	6
EG19022004	CBR	6	40	EG19022004	Eucinostomus harengulus	Tidewater mojarra	6
EG19022005	DC	6	9	EG19022005	Lophogobius cyprinoides	Crested goby	1
EG19022005	TC	6	9	EG19022005	Eucinostomus gula	Silver jenny	12
EG19022006	LM	6	9	EG19022006	Sygnathus scovelli	Gulf pipefish	1
EG19022006	CBN	6	9	EG19022006	Eucinostomus harengulus	Tidewater mojarra	1
EG19022007	RP	6	40	EG19022007	Centropomus undecimalis	Common snook	2
EG19022008	TC	6	9	EG19022008	Microgobius gulosus	Clown goby	14
EG19022008	DC	6	9	EG19022008	Eucinostomus sp.	mojarra sp.	56
EG19022008	TC	6	9	EG19022008	Sciaenops ocellatus	Red drum	1
EG19022008	RP	6	9	EG19022008	Cyprinodon variegatus	Sheepshead minnow	1
EG19022008	TC	6	9	EG19022008	Eucinostomus gula	Silver jenny	1
EG19022009	TC	6	9	EG19022009	Anchoa mitchilli	Bay anchovy	554
EG19022009	DC	6	9	EG19022009	Eucinostomus sp.	mojarra sp.	1
EG19022009	TC	6	9	EG19022009	Lagodon rhomboides	Pinfish	1
EG19022009	TC	6	9	EG19022009	Sciaenops ocellatus	Red drum	2
EG19022010	TC	6	9	EG19022010	Anchoa mitchilli	Bay anchovy	6
EG19022010	TC	6	9	EG19022010	Microgobius gulosus	Clown goby	1
EG19022010	LM	6	9	EG19022010	Gobiosoma robustum	Code goby	1
EG19022010	DC	6	9	EG19022010	Lophogobius cyprinoides	Crested goby	1
EG19022010	CBR	6	9	EG19022010	Eucinostomus harengulus	Tidewater mojarra	1
EG19022011	TC	6	9	EG19022011	Anchoa mitchilli	Bay anchovy	1
EG19022011	RP	6	9	EG19022011	Gobiosoma robustum	Code goby	1
EG19022012	TC	6	40	EG19022012	Micropogonias undulatus	Atlantic croaker	1
EG19042301	LM	7	9	EG19042301	Anchoa mitchilli	Bay anchovy	1
EG19042301	FC	7	9	EG19042301	Lophogobius cyprinoides	Crested goby	2
EG19042301	DC	7	9	EG19042301	Trinectes maculatus	Hogchoker	2
EG19042301	LM	7	9	EG19042301	Synodus foetens	Inshore lizardfish	1
EG19042301	CBN	7	9	EG19042301	Achirus lineatus	Lined sole	1
EG19042301	FC	7	9	EG19042301	Fundulus similis	Longnose killifish	5
EG19042301	CBR	7	9	EG19042301	Eucinostomus sp.	mojarra sp.	3
EG19042301	CBN	7	9	EG19042301	Cyprinodon variegatus	Sheepshead minnow	9
EG19042301	TC	7	9	EG19042301	Atheriniformes	Silverside sp.	3
EG19042301	TC	7	9	EG19042301	Leiostomus xanthurus	Spot	2
EG19042301	RP	7	9	EG19042301	Eucinostomus harengulus	Tidewater mojarra	5
EG19042302	EG	7	9	EG19042302	Strongylura marina	Atlantic needlefish	1
EG19042302	TC	7	9	EG19042302	Gobiosoma robustum	Code goby	1
EG19042302	DC	7	9	EG19042302	Trinectes maculatus	Hogchoker	1
EG19042302	RP	7	9	EG19042302	Eucinostomus harengulus	Tidewater mojarra	11
EG19042303	LM	7	9	EG19042303	Anchoa mitchilli	Bay anchovy	1224
EG19042303	CBN	7	9	EG19042303	Achirus lineatus	Lined sole	1
EG19042303	NB	7	9	EG19042303	Eucinostomus harengulus	Tidewater mojarra	3
EG19042303	RP	7	9	EG19042303	Eucinostomus harengulus	Tidewater mojarra	0
EG19042304	CBN	7	40	EG19042304	Chaetodipterus faber	Atlantic spadefish	52
EG19042304	LM	7	40	EG19042304	Archosargus probatocephalus	S. Sheepshead	1
EG19042304	CBN	7	40	EG19042304	Leiostomus xanthurus	Spot	1
EG19042304	DC	7	40	EG19042304	Mugil cephalus	Striped mullet	3
EG19042304	RP	7	40	EG19042304	Eucinostomus harengulus	Tidewater mojarra	1
EG19042305	TC	7	40	EG19042305	Centropomus undecimalis	Common snook	3
EG19042305	CBR	7	40	EG19042305	Opsanus beta	Gulf toadfish	1
EG19042305	FC	7	40	EG19042305	Lagodon rhomboides	Pinfish	3
EG19042305	NB	7	40	EG19042305	Archosargus probatocephalus	S. Sheepshead	1
EG19042305	EG	7	40	EG19042305	Mugil cephalus	Striped mullet	3
EG19042306	LM	7	9	EG19042306	Lophogobius cyprinoides	Crested goby	1
EG19042306	CBR	7	9	EG19042306	Syngnathus floridae	Dusky pipefish	1
EG19042306	CBR	7	9	EG19042306	Floridichthys carpio	Goldspotted killifish	5
EG19042306	TC	7	9	EG19042306	Synodus foetens	Inshore lizardfish	1
EG19042306	FC	7	9	EG19042306	Eucinostomus sp.	mojarra sp.	6
EG19042306	CBN	7	9	EG19042306	Lagodon rhomboides	Pinfish	3
EG19042306	CBR	7	9	EG19042306	Eucinostomus gula	Silver jenny	4
EG19042306	RP	7	9	EG19042306	Sphoeroides nephelus	Southern pufferfish	1
EG19042306	RP	7	9	EG19042306	Eucinostomus harengulus	Tidewater mojarra	3
EG19042307	LM	7	9	EG19042307	Lophogobius cyprinoides	Crested goby	3
EG19042307	EG	7	9	EG19042307	Eucinostomus gula	Silver jenny	5
EG19042307	RP	7	9	EG19042307	Eucinostomus harengulus	Tidewater mojarra	2
EG19042308	LM	7	9	EG19042308	Anchoa mitchilli	Bay anchovy	1
EG19042308	LM	7	9	EG19042308	Lophogobius cyprinoides	Crested goby	3
EG19042308	DC	7	9	EG19042308	Atheriniformes	Silverside sp.	7
EG19042309	CBR	7	9	EG19042309	Microgobius gulosus	Clown goby	10
EG19042309	DC	7	9	EG19042309	Trinectes maculatus	Hogchoker	1
EG19042309	DC	7	9	EG19042309	Atheriniformes	Silverside sp.	34
EG19042309	RP	7	9	EG19042309	Eucinostomus harengulus	Tidewater mojarra	1
EG19042310	RP	7	40	EG19042310	Eucinostomus harengulus	Tidewater mojarra	1
EG19042311	EG	7	9	EG19042311	Strongylura marina	Atlantic needlefish	4
EG19042311	LM	7	9	EG19042311	Anchoa mitchilli	Bay anchovy	1116
EG19042311	CBR	7	9	EG19042311	Microgobius gulosus	Clown goby	1
EG19042311	DC	7	9	EG19042311	Atheriniformes	Silverside sp.	2
EG19042312	CBR	7	9	EG19042312	Microgobius gulosus	Clown goby	3
FC18030701	CBR	2	9	FC18030701	Elops saurus	Ladyfish	1
FC18030702	FC	2	9	FC18030702	Eucinostomus sp.	mojarra sp.	6
FC18030702	CBN	2	9	FC18030702	Atheriniformes	Silverside sp.	1
FC18030702	NB	2	9	FC18030702	Eugerres plumieri	Striped mojarra	1
FC18030702	LM	2	9	FC18030702	Eucinostomus harengulus	Tidewater mojarra	1
FC18030703	CBR	2	9	FC18030703	Anchoa mitchilli	Bay anchovy	15
FC18030703	CBR	2	9	FC18030703	Trinectes maculatus	Hogchoker	1
FC18030703	CBN	2	9	FC18030703	Atheriniformes	Silverside sp.	1
FC18030704	CBR	2	9	FC18030704	Anchoa mitchilli	Bay anchovy	34
FC18030705	TC	2	9	FC18030705	Anchoa mitchilli	Bay anchovy	8
FC18030705	DC	2	9	FC18030705	Centropomus undecimalis	Common snook	10
FC18030705	LM	2	9	FC18030705	Eucinostomus sp.	mojarra sp.	49
FC18030705	CBR	2	9	FC18030705	Atheriniformes	Silverside sp.	6
FC18030705	RP	2	9	FC18030705	Leiostomus xanthurus	Spot	1
FC18030705	LM	2	9	FC18030705	Eucinostomus harengulus	Tidewater mojarra	14
FC18030706	EG	2	9	FC18030706	Centropomus undecimalis	Common snook	2
FC18030706	CBN	2	9	FC18030706	Diapterus auratus	Irish pompano	2
FC18030706	LM	2	9	FC18030706	Harengula jaguana	Scaled sardine	1
FC18030706	CBR	2	9	FC18030706	Atheriniformes	Silverside sp.	1
FC18030706	RP	2	9	FC18030706	Leiostomus xanthurus	Spot	1
FC18030706	LM	2	9	FC18030706	Eucinostomus harengulus	Tidewater mojarra	7
FC18030707	TC	2	40	FC18030707	Centropomus undecimalis	Common snook	4
FC18030707	EG	2	40	FC18030707	Diapterus auratus	Irish pompano	1
FC18030707	FC	2	40	FC18030707	Eugerres plumieri	Striped mojarra	4
FC18030707	RP	2	40	FC18030707	Eucinostomus harengulus	Tidewater mojarra	3
FC18030708	TC	2	40	FC18030708	Centropomus undecimalis	Common snook	2
FC18030708	EG	2	40	FC18030708	Trinectes maculatus	Hogchoker	1
FC18030708	EG	2	40	FC18030708	Diapterus auratus	Irish pompano	1
FC18030708	LM	2	40	FC18030708	Eugerres plumieri	Striped mojarra	7
FC18030708	CBR	2	40	FC18030708	Eucinostomus harengulus	Tidewater mojarra	2
FC18030709	TC	2	9	FC18030709	Anchoa mitchilli	Bay anchovy	254
FC18030709	DC	2	9	FC18030709	Diapterus auratus	Irish pompano	1
FC18030709	LM	2	9	FC18030709	Harengula jaguana	Scaled sardine	13
FC18030709	EG	2	9	FC18030709	Atheriniformes	Silverside sp.	2
FC18030709	LM	2	9	FC18030709	Eucinostomus harengulus	Tidewater mojarra	7
FC18030710	DC	2	40	FC18030710	Centropomus undecimalis	Common snook	2
FC18030711	TC	2	9	FC18030711	Anchoa mitchilli	Bay anchovy	132
FC18030711	CBN	2	9	FC18030711	Eucinostomus sp.	mojarra sp.	27
FC18030711	NB	2	9	FC18030711	Eucinostomus harengulus	Tidewater mojarra	6
FC18030712	NB	2	9	FC18030712	Eucinostomus harengulus	Tidewater mojarra	7
FC18052401	TC	3	9	FC18052401	Anchoa mitchilli	Bay anchovy	28
FC18052401	NB	3	9	FC18052401	Gobionellus oceanicus	Highfin goby	3
FC18052401	DC	3	9	FC18052401	Eucinostomus sp.	mojarra sp.	1
FC18052401	CBR	3	9	FC18052401	Atheriniformes	Silverside sp.	6
FC18052401	FC	3	9	FC18052401	Eucinostomus harengulus	Tidewater mojarra	7
FC18052401	CBR	3	9	FC18052401	Mugil curema	White mullet	4
FC18052401	LM	3	9	FC18052401	Brevoortia smithi	Yellowfin menhaden	1
FC18052402	TC	3	9	FC18052402	Anchoa mitchilli	Bay anchovy	97
FC18052402	DC	3	9	FC18052402	Microgobius gulosus	Clown goby	1
FC18052402	EG	3	9	FC18052402	Gobionellus oceanicus	Highfin goby	1
FC18052402	TC	3	9	FC18052402	Lucania parva	Rainwater killifish	3
FC18052402	CBN	3	9	FC18052402	Archosargus probatocephalus	S. Sheepshead	1
FC18052402	RP	3	9	FC18052402	Harengula jaguana	Scaled sardine	3
FC18052402	CBN	3	9	FC18052402	Atheriniformes	Silverside sp.	5
FC18052402	LM	3	9	FC18052402	Eucinostomus harengulus	Tidewater mojarra	2
FC18052403	TC	3	9	FC18052403	Anchoa mitchilli	Bay anchovy	768
FC18052403	EG	3	9	FC18052403	Gobionellus oceanicus	Highfin goby	1
FC18052403	CBN	3	9	FC18052403	Achirus lineatus	Lined sole	1
FC18052403	LM	3	9	FC18052403	Eucinostomus harengulus	Tidewater mojarra	1
FC18052404	RP	3	40	FC18052404	Gobionellus oceanicus	Highfin goby	1
FC18052404	CBN	3	40	FC18052404	Achirus lineatus	Lined sole	1
FC18052404	FC	3	40	FC18052404	Archosargus probatocephalus	S. Sheepshead	1
FC18052404	CBN	3	40	FC18052404	Leiostomus xanthurus	Spot	2
FC18052404	TC	3	40	FC18052404	Eucinostomus harengulus	Tidewater mojarra	48
FC18052405	RP	3	9	FC18052405	Microgobius gulosus	Clown goby	1
FC18052405	CBN	3	9	FC18052405	Atheriniformes	Silverside sp.	5
FC18052405	LM	3	9	FC18052405	Eucinostomus harengulus	Tidewater mojarra	5
FC18052406	RP	3	9	FC18052406	Microgobius gulosus	Clown goby	3
FC18052406	EG	3	9	FC18052406	Atheriniformes	Silverside sp.	8
FC18052406	LM	3	9	FC18052406	Eucinostomus harengulus	Tidewater mojarra	6
FC18052407	RP	3	9	FC18052407	Microgobius gulosus	Clown goby	7
FC18052407	CBN	3	9	FC18052407	Centropomus undecimalis	Common snook	1
FC18052407	RP	3	9	FC18052407	Diapterus auratus	Irish pompano	2
FC18052407	EG	3	9	FC18052407	Atheriniformes	Silverside sp.	16
FC18052407	LM	3	9	FC18052407	Eucinostomus harengulus	Tidewater mojarra	7
FC18052408	NB	3	40	FC18052408	Centropomus undecimalis	Common snook	1
FC18052408	CBN	3	40	FC18052408	Trinectes maculatus	Hogchoker	15
FC18052408	EG	3	40	FC18052408	Diapterus auratus	Irish pompano	4
FC18052408	NB	3	40	FC18052408	Elops saurus	Ladyfish	1
FC18052408	CBN	3	40	FC18052408	Achirus lineatus	Lined sole	1
FC18052408	LM	3	40	FC18052408	Eugerres plumieri	Striped mojarra	1
FC18052408	LM	3	40	FC18052408	Eucinostomus harengulus	Tidewater mojarra	7
FC18052409	RP	3	9	FC18052409	Microgobius gulosus	Clown goby	4
FC18052409	NB	3	9	FC18052409	Trinectes maculatus	Hogchoker	4
FC18052409	NB	3	9	FC18052409	Atheriniformes	Silverside sp.	10
FC18052409	TC	3	9	FC18052409	Eugerres plumieri	Striped mojarra	1
FC18052409	LM	3	9	FC18052409	Eucinostomus harengulus	Tidewater mojarra	2
FC18052410	CBN	3	40	FC18052410	Trinectes maculatus	Hogchoker	7
FC18052410	RP	3	40	FC18052410	Eucinostomus harengulus	Tidewater mojarra	13
FC18052411	EG	3	9	FC18052411	Centropomus undecimalis	Common snook	1
FC18052411	TC	3	9	FC18052411	Atheriniformes	Silverside sp.	6
FC18052411	LM	3	9	FC18052411	Eucinostomus harengulus	Tidewater mojarra	1
FC18052412	CBN	3	9	FC18052412	Atheriniformes	Silverside sp.	7
FC18052412	LM	3	9	FC18052412	Eucinostomus harengulus	Tidewater mojarra	5
FC18073001	EG	4	9	FC18073001	Microgobius gulosus	Clown goby	5
FC18073001	EG	4	9	FC18073001	Trinectes maculatus	Hogchoker	5
FC18073001	EG	4	9	FC18073001	Eucinostomus sp.	mojarra sp.	8
FC18073001	TC	4	9	FC18073001	Archosargus probatocephalus	S. Sheepshead	1
FC18073001	CBN	4	9	FC18073001	Eucinostomus harengulus	Tidewater mojarra	15
FC18073002	DC	4	40	FC18073002	Centropomus undecimalis	Common snook	3
FC18073002	CBR	4	40	FC18073002	Trinectes maculatus	Hogchoker	2
FC18073002	CBN	4	40	FC18073002	Lagodon rhomboides	Pinfish	1
FC18073002	FC	4	40	FC18073002	Eucinostomus gula	Silver jenny	1
FC18073003	CBN	4	9	FC18073003	Eucinostomus harengulus	Tidewater mojarra	4
FC18073004	LM	4	40	FC18073004	Oreochromis aureus	Blue tilapia	1
FC18073004	FC	4	40	FC18073004	Diapterus auratus	Irish pompano	1
FC18073004	CBN	4	40	FC18073004	Lagodon rhomboides	Pinfish	5
FC18073004	TC	4	40	FC18073004	Eucinostomus harengulus	Tidewater mojarra	1
FC18073005	EG	4	9	FC18073005	Microgobius gulosus	Clown goby	4
FC18073005	TC	4	9	FC18073005	Trinectes maculatus	Hogchoker	1
FC18073005	CBR	4	9	FC18073005	Lagodon rhomboides	Pinfish	1
FC18073005	CBN	4	9	FC18073005	Eucinostomus harengulus	Tidewater mojarra	9
FC18073006	FC	4	9	FC18073006	Microgobius gulosus	Clown goby	2
FC18073006	EG	4	9	FC18073006	Eucinostomus sp.	mojarra sp.	2
FC18073006	CBR	4	9	FC18073006	Lagodon rhomboides	Pinfish	2
FC18073006	TC	4	9	FC18073006	Eucinostomus harengulus	Tidewater mojarra	7
FC18073007	EG	4	9	FC18073007	Eucinostomus sp.	mojarra sp.	2
FC18073007	CBR	4	9	FC18073007	Lagodon rhomboides	Pinfish	3
FC18073007	CBN	4	9	FC18073007	Eucinostomus harengulus	Tidewater mojarra	3
FC18073008	LM	4	9	FC18073008	Eucinostomus sp.	mojarra sp.	19
FC18073008	LM	4	9	FC18073008	Eucinostomus harengulus	Tidewater mojarra	8
FC18073009	FC	4	9	FC18073009	Microgobius gulosus	Clown goby	1
FC18073009	LM	4	9	FC18073009	Eucinostomus sp.	mojarra sp.	23
FC18073010	DC	4	40	FC18073010	Eucinostomus sp.	mojarra sp.	0
FC18073011	LM	4	9	FC18073011	Eucinostomus sp.	mojarra sp.	5
FC18073012	LM	4	9	FC18073012	Eucinostomus sp.	mojarra sp.	0
FC18101901	CBN	5	9	FC18101901	Anchoa mitchilli	Bay anchovy	149
FC18101901	CBN	5	9	FC18101901	Microgobius gulosus	Clown goby	1
FC18101901	FC	5	9	FC18101901	Eucinostomus sp.	mojarra sp.	3
FC18101901	RP	5	9	FC18101901	Eucinostomus harengulus	Tidewater mojarra	17
FC18101902	CBN	5	9	FC18101902	Microgobius gulosus	Clown goby	1
FC18101902	TC	5	9	FC18101902	Diapterus sp.	Irish pompano sp.	1
FC18101902	NB	5	9	FC18101902	Eucinostomus sp.	mojarra sp.	1
FC18101902	TC	5	9	FC18101902	Atheriniformes	Silverside sp.	6
FC18101903	CBN	5	9	FC18101903	Microgobius gulosus	Clown goby	2
FC18101903	RP	5	9	FC18101903	Centropomus undecimalis	Common snook	5
FC18101903	TC	5	9	FC18101903	Atheriniformes	Silverside sp.	88
FC18101903	RP	5	9	FC18101903	Eucinostomus harengulus	Tidewater mojarra	25
FC18101904	CBR	5	9	FC18101904	Microgobius gulosus	Clown goby	1
FC18101904	CBR	5	9	FC18101904	Atheriniformes	Silverside sp.	4
FC18101904	RP	5	9	FC18101904	Eucinostomus harengulus	Tidewater mojarra	4
FC18101905	LM	5	40	FC18101905	Centropomus undecimalis	Common snook	1
FC18101905	FC	5	40	FC18101905	Diapterus auratus	Irish pompano	2
FC18101905	CBR	5	40	FC18101905	Lagodon rhomboides	Pinfish	1
FC18101905	FC	5	40	FC18101905	Eugerres plumieri	Striped mojarra	1
FC18101905	TC	5	40	FC18101905	Eucinostomus harengulus	Tidewater mojarra	3
FC18101906	RP	5	9	FC18101906	Centropomus undecimalis	Common snook	1
FC18101906	RP	5	9	FC18101906	Trinectes maculatus	Hogchoker	1
FC18101906	RP	5	9	FC18101906	Eucinostomus harengulus	Tidewater mojarra	8
FC18101907	NB	5	40	FC18101907	Centropomus undecimalis	Common snook	2
FC18101907	EG	5	40	FC18101907	Lagodon rhomboides	Pinfish	1
FC18101907	LM	5	40	FC18101907	Eugerres plumieri	Striped mojarra	1
FC18101907	TC	5	40	FC18101907	Eucinostomus harengulus	Tidewater mojarra	3
FC18101908	LM	5	9	FC18101908	Eucinostomus havana	Bigeye mojarra	2
FC18101908	RP	5	9	FC18101908	Centropomus undecimalis	Common snook	4
FC18101908	RP	5	9	FC18101908	Trinectes maculatus	Hogchoker	2
FC18101908	RP	5	9	FC18101908	Eucinostomus gula	Silver jenny	1
FC18101908	CBN	5	9	FC18101908	Eugerres plumieri	Striped mojarra	2
FC18101908	RP	5	9	FC18101908	Eucinostomus harengulus	Tidewater mojarra	3
FC18101909	CBN	5	40	FC18101909	Eucinostomus harengulus	Tidewater mojarra	0
FC18101910	EG	5	9	FC18101910	Lagodon rhomboides	Pinfish	1
FC18101910	RP	5	9	FC18101910	Eucinostomus harengulus	Tidewater mojarra	2
FC18101911	LM	5	9	FC18101911	Eucinostomus havana	Bigeye mojarra	1
FC18101911	CBR	5	9	FC18101911	Microgobius gulosus	Clown goby	2
FC18101911	RP	5	9	FC18101911	Trinectes maculatus	Hogchoker	1
FC18101911	EG	5	9	FC18101911	Lagodon rhomboides	Pinfish	1
FC18101911	TC	5	9	FC18101911	Eucinostomus harengulus	Tidewater mojarra	2
FC18101912	LM	5	9	FC18101912	Eucinostomus havana	Bigeye mojarra	9
FC19020701	CBR	6	9	FC19020701	Eucinostomus harengulus	Tidewater mojarra	0
FC19020702	CBR	6	40	FC19020702	Eucinostomus harengulus	Tidewater mojarra	7
FC19020703	CBN	6	9	FC19020703	Harengula jaguana	Scaled sardine	206
FC19020703	RP	6	9	FC19020703	Cyprinodon variegatus	Sheepshead minnow	61
FC19020704	LM	6	9	FC19020704	Centropomus undecimalis	Common snook	3
FC19020704	CBR	6	9	FC19020704	Eugerres plumieri	Striped mojarra	2
FC19020705	LM	6	9	FC19020705	Eucinostomus havana	Bigeye mojarra	2
FC19020705	TC	6	9	FC19020705	Microgobius gulosus	Clown goby	2
FC19020705	LM	6	9	FC19020705	Centropomus undecimalis	Common snook	1
FC19020705	DC	6	9	FC19020705	Eucinostomus sp.	mojarra sp.	7
FC19020705	TC	6	9	FC19020705	Sciaenops ocellatus	Red drum	16
FC19020705	EG	6	9	FC19020705	Atheriniformes	Silverside sp.	18
FC19020705	CBR	6	9	FC19020705	Eucinostomus harengulus	Tidewater mojarra	5
FC19020706	EG	6	9	FC19020706	Trinectes maculatus	Hogchoker	1
FC19020706	DC	6	9	FC19020706	Eucinostomus sp.	mojarra sp.	2
FC19020707	LM	6	9	FC19020707	Centropomus undecimalis	Common snook	1
FC19020707	LM	6	9	FC19020707	Trinectes maculatus	Hogchoker	1
FC19020707	CBN	6	9	FC19020707	Harengula jaguana	Scaled sardine	1
FC19020707	EG	6	9	FC19020707	Atheriniformes	Silverside sp.	3
FC19020708	LM	6	9	FC19020708	Trinectes maculatus	Hogchoker	6
FC19020708	CBN	6	9	FC19020708	Harengula jaguana	Scaled sardine	254
FC19020708	FC	6	9	FC19020708	Atheriniformes	Silverside sp.	3
FC19020709	DC	6	40	FC19020709	Trinectes maculatus	Hogchoker	0
FC19020710	LM	6	9	FC19020710	Eucinostomus havana	Bigeye mojarra	2
FC19020710	TC	6	9	FC19020710	Microgobius gulosus	Clown goby	1
FC19020710	LM	6	9	FC19020710	Trinectes maculatus	Hogchoker	3
FC19020710	CBN	6	9	FC19020710	Harengula jaguana	Scaled sardine	1803
FC19020710	NB	6	9	FC19020710	Atheriniformes	Silverside sp.	1
FC19020711	RP	6	40	FC19020711	Centropomus undecimalis	Common snook	2
FC19020712	DC	6	9	FC19020712	Trinectes maculatus	Hogchoker	1
FC19020712	FC	6	9	FC19020712	Belonesox belizanus	Pike killifish	3
FC19020712	RP	6	9	FC19020712	Lucania parva	Rainwater killifish	19
FC19020712	CBN	6	9	FC19020712	Harengula jaguana	Scaled sardine	594
FC19020712	CBN	6	9	FC19020712	Atheriniformes	Silverside sp.	1
FC19043001	RP	7	9	FC19043001	Anchoa mitchilli	Bay anchovy	7
FC19043001	CBR	7	9	FC19043001	Microgobius gulosus	Clown goby	1
FC19043001	CBN	7	9	FC19043001	Centropomus undecimalis	Common snook	2
FC19043001	NB	7	9	FC19043001	Gobionellus oceanicus	Highfin goby	1
FC19043001	EG	7	9	FC19043001	Archosargus probatocephalus	S. Sheepshead	1
FC19043001	FC	7	9	FC19043001	Atheriniformes	Silverside sp.	27
FC19043001	RP	7	9	FC19043001	Eucinostomus harengulus	Tidewater mojarra	13
FC19043002	CBN	7	40	FC19043002	Dasyatis sabina	Atlantic stingray	1
FC19043002	TC	7	40	FC19043002	Centropomus undecimalis	Common snook	28
FC19043002	EG	7	40	FC19043002	Opsanus beta	Gulf toadfish	1
FC19043002	EG	7	40	FC19043002	Trinectes maculatus	Hogchoker	5
FC19043002	CBR	7	40	FC19043002	Lutjanus griseus	Mangrove snapper	1
FC19043002	FC	7	40	FC19043002	Lagodon rhomboides	Pinfish	7
FC19043002	TC	7	40	FC19043002	Sciaenops ocellatus	Red drum	1
FC19043002	NB	7	40	FC19043002	Archosargus probatocephalus	S. Sheepshead	2
FC19043002	TC	7	40	FC19043002	Harengula jaguana	Scaled sardine	1
FC19043002	EG	7	40	FC19043002	Leiostomus xanthurus	Spot	1
FC19043002	FC	7	40	FC19043002	Eugerres plumieri	Striped mojarra	13
FC19043002	EG	7	40	FC19043002	Mugil cephalus	Striped mullet	3
FC19043002	RP	7	40	FC19043002	Eucinostomus harengulus	Tidewater mojarra	39
FC19043003	TC	7	9	FC19043003	Anchoa mitchilli	Bay anchovy	18
FC19043003	CBN	7	9	FC19043003	Centropomus undecimalis	Common snook	2
FC19043003	TC	7	9	FC19043003	Sciaenops ocellatus	Red drum	1
FC19043003	TC	7	9	FC19043003	Eucinostomus harengulus	Tidewater mojarra	3
FC19043004	EG	7	9	FC19043004	Eugerres plumieri	Striped mojarra	1
FC19043004	TC	7	9	FC19043004	Eucinostomus harengulus	Tidewater mojarra	1
FC19043005	TC	7	9	FC19043005	Anchoa mitchilli	Bay anchovy	25
FC19043005	CBR	7	9	FC19043005	Microgobius gulosus	Clown goby	1
FC19043005	LM	7	9	FC19043005	Trinectes maculatus	Hogchoker	2
FC19043005	RP	7	9	FC19043005	Eucinostomus sp.	mojarra sp.	7
FC19043005	CBR	7	9	FC19043005	Atheriniformes	Silverside sp.	40
FC19043005	TC	7	9	FC19043005	Eucinostomus harengulus	Tidewater mojarra	5
FC19043006	RP	7	40	FC19043006	Eucinostomus harengulus	Tidewater mojarra	22
FC19043007	TC	7	9	FC19043007	Anchoa mitchilli	Bay anchovy	37
FC19043007	DC	7	9	FC19043007	Microgobius gulosus	Clown goby	2
FC19043007	NB	7	9	FC19043007	Sygnathus scovelli	Gulf pipefish	1
FC19043007	DC	7	9	FC19043007	Elops saurus	Ladyfish	3
FC19043007	TC	7	9	FC19043007	Eucinostomus sp.	mojarra sp.	1
FC19043007	CBR	7	9	FC19043007	Lucania parva	Rainwater killifish	1
FC19043007	CBR	7	9	FC19043007	Harengula jaguana	Scaled sardine	1
FC19043007	TC	7	9	FC19043007	Eucinostomus harengulus	Tidewater mojarra	2
FC19043008	NB	7	9	FC19043008	Sygnathus scovelli	Gulf pipefish	1
FC19043008	CBN	7	9	FC19043008	Lagodon rhomboides	Pinfish	1
FC19043008	CBR	7	9	FC19043008	Lucania parva	Rainwater killifish	1
FC19043009	TC	7	40	FC19043009	Centropomus undecimalis	Common snook	3
FC19043009	FC	7	40	FC19043009	Eugerres plumieri	Striped mojarra	3
FC19043009	RP	7	40	FC19043009	Eucinostomus harengulus	Tidewater mojarra	12
FC19043010	DC	7	9	FC19043010	Atheriniformes	Silverside sp.	11
FC19043011	TC	7	9	FC19043011	Sciaenops ocellatus	Red drum	1
FC19043011	LM	7	9	FC19043011	Archosargus probatocephalus	S. Sheepshead	1
FC19043011	TC	7	9	FC19043011	Atheriniformes	Silverside sp.	1
FC19043012	TC	7	9	FC19043012	Anchoa mitchilli	Bay anchovy	23
FC19043012	DC	7	9	FC19043012	Microgobius gulosus	Clown goby	1
FC19043012	CBR	7	9	FC19043012	Eucinostomus sp.	mojarra sp.	3
FC19043012	CBN	7	9	FC19043012	Lagodon rhomboides	Pinfish	1
FC19043012	CBN	7	9	FC19043012	Eucinostomus harengulus	Tidewater mojarra	20
LM18040601	CBR	2	9	LM18040601	Microgobius gulosus	Clown goby	5
LM18040601	EG	2	9	LM18040601	Trinectes maculatus	Hogchoker	10
LM18040601	FC	2	9	LM18040601	Eucinostomus sp.	mojarra sp.	6
LM18040601	LM	2	9	LM18040601	Lagodon rhomboides	Pinfish	19
LM18040601	LM	2	9	LM18040601	Lucania parva	Rainwater killifish	1
LM18040601	LM	2	9	LM18040601	Sciaenops ocellatus	Red drum	2
LM18040601	EG	2	9	LM18040601	Atheriniformes	Silverside sp.	5992
LM18040601	RP	2	9	LM18040601	Leiostomus xanthurus	Spot	1
LM18040601	NB	2	9	LM18040601	Eucinostomus harengulus	Tidewater mojarra	97
LM18040602	LM	2	9	LM18040602	Strongylura marina	Atlantic needlefish	7
LM18040602	FC	2	9	LM18040602	Anchoa mitchilli	Bay anchovy	1
LM18040602	TC	2	9	LM18040602	Gobiosoma robustum	Code goby	1
LM18040602	RP	2	9	LM18040602	Sygnathus scovelli	Gulf pipefish	1
LM18040602	CBN	2	9	LM18040602	Trinectes maculatus	Hogchoker	17
LM18040602	LM	2	9	LM18040602	Lagodon rhomboides	Pinfish	51
LM18040602	LM	2	9	LM18040602	Lucania parva	Rainwater killifish	5
LM18040602	LM	2	9	LM18040602	Archosargus probatocephalus	S. Sheepshead	2
LM18040602	EG	2	9	LM18040602	Atheriniformes	Silverside sp.	198
LM18040602	EG	2	9	LM18040602	Leiostomus xanthurus	Spot	6
LM18040602	NB	2	9	LM18040602	Eucinostomus harengulus	Tidewater mojarra	255
LM18040603	CBR	2	40	LM18040603	Strongylura marina	Atlantic needlefish	1
LM18040603	DC	2	40	LM18040603	Microgobius gulosus	Clown goby	1
LM18040603	CBN	2	40	LM18040603	Trinectes maculatus	Hogchoker	25
LM18040603	LM	2	40	LM18040603	Lagodon rhomboides	Pinfish	25
LM18040603	LM	2	40	LM18040603	Lucania parva	Rainwater killifish	21
LM18040603	TC	2	40	LM18040603	Atheriniformes	Silverside sp.	10
LM18040603	TC	2	40	LM18040603	Leiostomus xanthurus	Spot	2
LM18040603	TC	2	40	LM18040603	Eucinostomus harengulus	Tidewater mojarra	36
LM18040603	LM	2	40	LM18040603	Eucinostomus harengulus	Tidewater mojarra	66
LM18040604	RP	2	9	LM18040604	Microgobius gulosus	Clown goby	1
LM18040604	CBN	2	9	LM18040604	Trinectes maculatus	Hogchoker	25
LM18040604	CBN	2	9	LM18040604	Lagodon rhomboides	Pinfish	25
LM18040604	RP	2	9	LM18040604	Lucania parva	Rainwater killifish	21
LM18040604	TC	2	9	LM18040604	Atheriniformes	Silverside sp.	10
LM18040604	RP	2	9	LM18040604	Eucinostomus harengulus	Tidewater mojarra	66
LM18040605	LM	2	40	LM18040605	Lagodon rhomboides	Pinfish	12
LM18040605	TC	2	40	LM18040605	Eucinostomus harengulus	Tidewater mojarra	9
LM18040606	RP	2	9	LM18040606	Microgobius gulosus	Clown goby	1
LM18040606	CBN	2	9	LM18040606	Lagodon rhomboides	Pinfish	59
LM18040606	RP	2	9	LM18040606	Lucania parva	Rainwater killifish	276
LM18040606	LM	2	9	LM18040606	Archosargus probatocephalus	S. Sheepshead	1
LM18040606	TC	2	9	LM18040606	Atheriniformes	Silverside sp.	46
LM18040606	RP	2	9	LM18040606	Eucinostomus harengulus	Tidewater mojarra	32
LM18040607	TC	2	9	LM18040607	Trinectes maculatus	Hogchoker	12
LM18040607	CBR	2	9	LM18040607	Lagodon rhomboides	Pinfish	3
LM18040607	RP	2	9	LM18040607	Lucania parva	Rainwater killifish	6
LM18040607	DC	2	9	LM18040607	Eucinostomus gula	Silver jenny	2
LM18040607	CBN	2	9	LM18040607	Atheriniformes	Silverside sp.	13
LM18040607	NB	2	9	LM18040607	Eugerres plumieri	Striped mojarra	2
LM18040607	RP	2	9	LM18040607	Eucinostomus harengulus	Tidewater mojarra	23
LM18040608	CBN	2	9	LM18040608	Trinectes maculatus	Hogchoker	5
LM18040608	CBR	2	9	LM18040608	Lagodon rhomboides	Pinfish	48
LM18040608	CBN	2	9	LM18040608	Atheriniformes	Silverside sp.	314
LM18040608	RP	2	9	LM18040608	Eucinostomus harengulus	Tidewater mojarra	154
LM18040609	TC	2	9	LM18040609	Anchoa mitchilli	Bay anchovy	2
LM18040609	RP	2	9	LM18040609	Microgobius gulosus	Clown goby	1
LM18040609	CBR	2	9	LM18040609	Lagodon rhomboides	Pinfish	18
LM18040609	CBN	2	9	LM18040609	Atheriniformes	Silverside sp.	52
LM18040609	RP	2	9	LM18040609	Leiostomus xanthurus	Spot	3
LM18040609	RP	2	9	LM18040609	Eucinostomus harengulus	Tidewater mojarra	300
LM180626	LM	3	40	LM180626	Diapterus sp.	Irish pompano sp.	0
LM18062601	CBR	3	9	LM18062601	Microgobius gulosus	Clown goby	10
LM18062601	CBN	3	9	LM18062601	Diapterus sp.	Irish pompano sp.	1
LM18062601	CBN	3	9	LM18062601	Diapterus sp.	Irish pompano sp.	4
LM18062601	DC	3	9	LM18062601	Oligoplites saurus	Leatherjacket	6
LM18062601	CBN	3	9	LM18062601	Lagodon rhomboides	Pinfish	7
LM18062601	CBR	3	9	LM18062601	Archosargus probatocephalus	S. Sheepshead	2
LM18062601	EG	3	9	LM18062601	Atheriniformes	Silverside sp.	64
LM18062601	TC	3	9	LM18062601	Cynoscion nebulosus	Spotted seatrout	1
LM18062601	NB	3	9	LM18062601	Eucinostomus harengulus	Tidewater mojarra	5
LM18062602	CBN	3	9	LM18062602	Anchoa mitchilli	Bay anchovy	27
LM18062602	NB	3	9	LM18062602	Lepisosteus platyrincus	Florida gar	1
LM18062602	CBR	3	9	LM18062602	Trinectes maculatus	Hogchoker	2
LM18062602	TC	3	9	LM18062602	Diapterus auratus	Irish pompano	11
LM18062602	CBR	3	9	LM18062602	Elops saurus	Ladyfish	2
LM18062602	DC	3	9	LM18062602	Oligoplites saurus	Leatherjacket	1
LM18062602	CBR	3	9	LM18062602	Archosargus probatocephalus	S. Sheepshead	1
LM18062602	CBN	3	9	LM18062602	Atheriniformes	Silverside sp.	5
LM18062602	FC	3	9	LM18062602	Brevoortia smithi	Yellowfin menhaden	1
LM18062603	DC	3	40	LM18062603	Centropomus undecimalis	Common snook	4
LM18062603	NB	3	40	LM18062603	Lagodon rhomboides	Pinfish	4
LM18062603	FC	3	40	LM18062603	Archosargus probatocephalus	S. Sheepshead	1
LM18062604	DC	3	9	LM18062604	Microgobius gulosus	Clown goby	3
LM18062604	DC	3	9	LM18062604	Cichlasoma urophthalmus	Mayan cichlid	1
LM18062604	TC	3	9	LM18062604	Lucania parva	Rainwater killifish	73
LM18062604	CBR	3	9	LM18062604	Archosargus probatocephalus	S. Sheepshead	1
LM18062604	CBN	3	9	LM18062604	Atheriniformes	Silverside sp.	8
LM18062605	CBN	3	9	LM18062605	Anchoa mitchilli	Bay anchovy	67
LM18062605	CBR	3	9	LM18062605	Microgobius gulosus	Clown goby	3
LM18062605	EG	3	9	LM18062605	Oligoplites saurus	Leatherjacket	1
LM18062605	TC	3	9	LM18062605	Lucania parva	Rainwater killifish	1
LM18062605	NB	3	9	LM18062605	Eucinostomus harengulus	Tidewater mojarra	6
LM18062606	CBN	3	9	LM18062606	Anchoa mitchilli	Bay anchovy	17
LM18062606	RP	3	9	LM18062606	Microgobius gulosus	Clown goby	1
LM18062606	TC	3	9	LM18062606	Trinectes maculatus	Hogchoker	1
LM18062606	CBN	3	9	LM18062606	Gobiosoma bosc	Naked goby	1
LM18062606	DC	3	9	LM18062606	Archosargus probatocephalus	S. Sheepshead	1
LM18062606	EG	3	9	LM18062606	Atheriniformes	Silverside sp.	2
LM18062607	DC	3	40	LM18062607	Centropomus undecimalis	Common snook	2
LM18062607	CBN	3	40	LM18062607	Trinectes maculatus	Hogchoker	3
LM18062607	EG	3	40	LM18062607	Diapterus auratus	Irish pompano	1
LM18062607	LM	3	40	LM18062607	Eugerres plumieri	Striped mojarra	1
LM18062608	CBN	3	9	LM18062608	Anchoa mitchilli	Bay anchovy	189
LM18062608	CBN	3	9	LM18062608	Trinectes maculatus	Hogchoker	1
LM18062609	CBN	3	9	LM18062609	Anchoa mitchilli	Bay anchovy	372
LM18062609	FC	3	9	LM18062609	Microgobius gulosus	Clown goby	1
LM18062609	LM	3	9	LM18062609	Diapterus sp.	Irish pompano sp.	1
LM18062609	FC	3	9	LM18062609	Oligoplites saurus	Leatherjacket	1
LM18062609	CBN	3	9	LM18062609	Lucania parva	Rainwater killifish	21
LM18062609	CBN	3	9	LM18062609	Atheriniformes	Silverside sp.	15
LM18062609	RP	3	9	LM18062609	Eucinostomus harengulus	Tidewater mojarra	1
LM18062610	CBN	3	9	LM18062610	Anchoa mitchilli	Bay anchovy	3
LM18062610	LM	3	9	LM18062610	Centropomus undecimalis	Common snook	3
LM18062610	CBN	3	9	LM18062610	Diapterus sp.	Irish pompano sp.	1
LM18062611	NB	3	9	LM18062611	Arius felis	Hardhead catfish	1
LM18062611	CBN	3	9	LM18062611	Diapterus sp.	Irish pompano sp.	1
LM18062612	LM	3	40	LM18062612	Diapterus sp.	Irish pompano sp.	0
LM18080701	NB	4	9	LM18080701	Anchoa mitchilli	Bay anchovy	7
LM18080701	EG	4	9	LM18080701	Centropomus undecimalis	Common snook	3
LM18080701	CBN	4	9	LM18080701	atheriniformes	Silverside sp.	7
LM18080701	CBN	4	9	LM18080701	Eucinostomus harengulus	Tidewater mojarra	9
LM18080702	TC	4	40	LM18080702	Eucinostomus harengulus	Tidewater mojarra	0
LM18080703	FC	4	9	LM18080703	Microgobius gulosus	Clown goby	2
LM18080703	EG	4	9	LM18080703	Centropomus undecimalis	Common snook	4
LM18080703	CBR	4	9	LM18080703	Diapterus auratus	Irish pompano	7
LM18080703	FC	4	9	LM18080703	Diapterus sp.	Irish pompano sp.	5
LM18080703	CBN	4	9	LM18080703	atheriniformes	Silverside sp.	3
LM18080703	CBN	4	9	LM18080703	Eucinostomus harengulus	Tidewater mojarra	24
LM18080704	CBN	4	40	LM18080704	Mugil cephalus	Striped mullet	1
LM18080705	RP	4	9	LM18080705	Anchoa mitchilli	Bay anchovy	1
LM18080705	LM	4	9	LM18080705	Centropomus undecimalis	Common snook	2
LM18080705	DC	4	9	LM18080705	Diapterus auratus	Irish pompano	1
LM18080705	FC	4	9	LM18080705	Diapterus sp.	Irish pompano sp.	2
LM18080705	CBN	4	9	LM18080705	Oligoplites saurus	Leatherjacket	4
LM18080705	NB	4	9	LM18080705	Eucinostomus sp.	mojarra sp.	1
LM18080705	CBN	4	9	LM18080705	atheriniformes	Silverside sp.	7
LM18080705	CBN	4	9	LM18080705	Eucinostomus harengulus	Tidewater mojarra	16
LM18080706	TC	4	9	LM18080706	Anchoa mitchilli	Bay anchovy	7
LM18080706	RP	4	9	LM18080706	Centropomus undecimalis	Common snook	2
LM18080706	TC	4	9	LM18080706	Trinectes maculatus	Hogchoker	1
LM18080706	TC	4	9	LM18080706	Diapterus auratus	Irish pompano	1
LM18080706	CBN	4	9	LM18080706	atheriniformes	Silverside sp.	4
LM18080707	CBR	4	9	LM18080707	Gobiosoma robustum	Code goby	1
LM18080707	TC	4	9	LM18080707	Centropomus undecimalis	Common snook	1
LM18080707	CBN	4	9	LM18080707	Diapterus auratus	Irish pompano	7
LM18080707	CBR	4	9	LM18080707	Oligoplites saurus	Leatherjacket	1
LM18080707	DC	4	9	LM18080707	atheriniformes	Silverside sp.	1
LM18080707	CBN	4	9	LM18080707	Eucinostomus harengulus	Tidewater mojarra	22
LM18080708	FC	4	9	LM18080708	Microgobius gulosus	Clown goby	2
LM18080708	CBN	4	9	LM18080708	Centropomus undecimalis	Common snook	1
LM18080708	CBR	4	9	LM18080708	Trinectes maculatus	Hogchoker	3
LM18080708	NB	4	9	LM18080708	Eucinostomus sp.	mojarra sp.	1
LM18080708	EG	4	9	LM18080708	atheriniformes	Silverside sp.	1
LM18080708	FC	4	9	LM18080708	Eucinostomus harengulus	Tidewater mojarra	15
LM18080709	CBR	4	40	LM18080709	Mugil cephalus	Striped mullet	1
LM18080710	TC	4	9	LM18080710	Anchoa mitchilli	Bay anchovy	6
LM18080710	FC	4	9	LM18080710	Microgobius gulosus	Clown goby	2
LM18080710	TC	4	9	LM18080710	Trinectes maculatus	Hogchoker	1
LM18080710	FC	4	9	LM18080710	Eucinostomus harengulus	Tidewater mojarra	13
LM18080711	LM	4	9	LM18080711	Strongylura marina	Atlantic needlefish	1
LM18080711	TC	4	9	LM18080711	Anchoa mitchilli	Bay anchovy	11
LM18080711	LM	4	9	LM18080711	Microgobius gulosus	Clown goby	2
LM18080711	CBN	4	9	LM18080711	Centropomus undecimalis	Common snook	2
LM18080711	CBN	4	9	LM18080711	Trinectes maculatus	Hogchoker	6
LM18080711	FC	4	9	LM18080711	atheriniformes	Silverside sp.	12
LM18080711	TC	4	9	LM18080711	Eugerres plumieri	Striped mojarra	2
LM18080711	FC	4	9	LM18080711	Eucinostomus harengulus	Tidewater mojarra	1
LM18080712	TC	4	9	LM18080712	Anchoa mitchilli	Bay anchovy	5
LM18080712	CBR	4	9	LM18080712	Centropomus undecimalis	Common snook	1
LM18080712	RP	4	9	LM18080712	atheriniformes	Silverside sp.	1
LM18080712	FC	4	9	LM18080712	Eucinostomus harengulus	Tidewater mojarra	12
LM18102401	CBN	5	9	LM18102401	Anchoa mitchilli	Bay anchovy	446
LM18102401	CBR	5	9	LM18102401	Microgobius gulosus	Clown goby	4
LM18102401	RP	5	9	LM18102401	Centropomus undecimalis	Common snook	3
LM18102401	RP	5	9	LM18102401	Caranx hippos	Crevalle jack	1
LM18102401	CBN	5	9	LM18102401	Sygnathus scovelli	Gulf pipefish	1
LM18102401	CBN	5	9	LM18102401	Cynoscion nebulosus	Spotted seatrout	1
LM18102401	TC	5	9	LM18102401	Eucinostomus harengulus	Tidewater mojarra	4
LM18102401	TC	5	9	LM18102401	Eucinostomus harengulus	Tidewater mojarra	31
LM18102402	CBR	5	40	LM18102402	Centropomus undecimalis	Common snook	2
LM18102402	NB	5	40	LM18102402	Elops saurus	Ladyfish	1
LM18102402	DC	5	40	LM18102402	Cichlasoma urophthalmus	Mayan cichlid	1
LM18102402	EG	5	40	LM18102402	Lagodon rhomboides	Pinfish	2
LM18102402	TC	5	40	LM18102402	Sciaenops ocellatus	Red drum	1
LM18102402	FC	5	40	LM18102402	Mugil cephalus	Striped mullet	2
LM18102403	TC	5	9	LM18102403	Centropomus undecimalis	Common snook	3
LM18102403	RP	5	9	LM18102403	Trinectes maculatus	Hogchoker	1
LM18102403	DC	5	9	LM18102403	Cichlasoma urophthalmus	Mayan cichlid	1
LM18102403	CBN	5	9	LM18102403	Belonesox belizanus	Pike killifish	5
LM18102403	CBN	5	9	LM18102403	Eugerres plumieri	Striped mojarra	7
LM18102403	CBN	5	9	LM18102403	Eucinostomus harengulus	Tidewater mojarra	2
LM18102404	EG	5	9	LM18102404	Centropomus undecimalis	Common snook	3
LM18102404	EG	5	9	LM18102404	Cichlasoma urophthalmus	Mayan cichlid	2
LM18102404	CBN	5	9	LM18102404	Eugerres plumieri	Striped mojarra	3
LM18102405	CBR	5	9	LM18102405	Anchoa mitchilli	Bay anchovy	129
LM18102405	FC	5	9	LM18102405	Centropomus undecimalis	Common snook	6
LM18102405	TC	5	9	LM18102405	Archosargus probatocephalus	S. Sheepshead	1
LM18102405	CBR	5	9	LM18102405	Eugerres plumieri	Striped mojarra	1
LM18102405	CBN	5	9	LM18102405	Eucinostomus harengulus	Tidewater mojarra	1
LM18102406	FC	5	9	LM18102406	Centropomus undecimalis	Common snook	1
LM18102406	EG	5	9	LM18102406	Cichlasoma urophthalmus	Mayan cichlid	8
LM18102406	CBR	5	9	LM18102406	Belonesox belizanus	Pike killifish	2
LM18102406	FC	5	9	LM18102406	Atheriniformes	Silverside sp.	2
LM18102406	CBN	5	9	LM18102406	Eucinostomus harengulus	Tidewater mojarra	4
LM18102407	LM	5	9	LM18102407	Centropomus undecimalis	Common snook	3
LM18102407	LM	5	9	LM18102407	Atheriniformes	Silverside sp.	1
LM18102407	CBN	5	9	LM18102407	Eucinostomus harengulus	Tidewater mojarra	2
LM18102408	CBR	5	9	LM18102408	Anchoa mitchilli	Bay anchovy	619
LM18102408	CBR	5	9	LM18102408	Gobiosoma robustum	Code goby	2
LM18102408	RP	5	9	LM18102408	Atheriniformes	Silverside sp.	2
LM18102408	CBR	5	9	LM18102408	Cynoscion nebulosus	Spotted seatrout	1
LM18102409	CBR	5	40	LM18102409	Lutjanus griseus	Mangrove snapper	1
LM18102409	LM	5	40	LM18102409	Archosargus probatocephalus	S. Sheepshead	1
LM18102409	EG	5	40	LM18102409	Eucinostomus harengulus	Tidewater mojarra	1
LM18102410	DC	5	40	LM18102410	Centropomus undecimalis	Common snook	3
LM18102410	NB	5	40	LM18102410	Elops saurus	Ladyfish	1
LM18102410	FC	5	40	LM18102410	Eucinostomus harengulus	Tidewater mojarra	2
LM18102411	CBR	5	9	LM18102411	Anchoa mitchilli	Bay anchovy	66
LM18102411	CBR	5	9	LM18102411	Microgobius gulosus	Clown goby	3
LM18102411	TC	5	9	LM18102411	Atheriniformes	Silverside sp.	2
LM18102411	CBN	5	9	LM18102411	Eucinostomus harengulus	Tidewater mojarra	4
LM18102412	CBR	5	9	LM18102412	Anchoa mitchilli	Bay anchovy	79
LM18102412	CBN	5	9	LM18102412	Archosargus probatocephalus	S. Sheepshead	1
LM18102412	CBR	5	9	LM18102412	Atheriniformes	Silverside sp.	1
LM18102412	CBR	5	9	LM18102412	Eucinostomus harengulus	Tidewater mojarra	4
LM19022801	TC	6	9	LM19022801	Microgobius gulosus	Clown goby	3
LM19022801	LM	6	9	LM19022801	Centropomus undecimalis	Common snook	2
LM19022801	NB	6	9	LM19022801	Sygnathus scovelli	Gulf pipefish	2
LM19022801	TC	6	9	LM19022801	Trinectes maculatus	Hogchoker	6
LM19022801	EG	6	9	LM19022801	Eucinostomus sp.	mojarra sp.	9
LM19022801	TC	6	9	LM19022801	Lagodon rhomboides	Pinfish	12
LM19022801	EG	6	9	LM19022801	Leiostomus xanthurus	Spot	15
LM19022801	EG	6	9	LM19022801	Eucinostomus harengulus	Tidewater mojarra	14
LM19022802	TC	6	9	LM19022802	Microgobius gulosus	Clown goby	30
LM19022802	DC	6	9	LM19022802	Trinectes maculatus	Hogchoker	23
LM19022802	EG	6	9	LM19022802	Eucinostomus sp.	mojarra sp.	6
LM19022802	EG	6	9	LM19022802	Gobiosoma bosc	Naked goby	4
LM19022802	TC	6	9	LM19022802	Lagodon rhomboides	Pinfish	91
LM19022802	RP	6	9	LM19022802	Lucania parva	Rainwater killifish	12
LM19022802	RP	6	9	LM19022802	Atheriniformes	Silverside sp.	5
LM19022802	RP	6	9	LM19022802	Leiostomus xanthurus	Spot	3
LM19022803	DC	6	40	LM19022803	Microgobius gulosus	Clown goby	4
LM19022803	DC	6	40	LM19022803	Trinectes maculatus	Hogchoker	5
LM19022803	DC	6	40	LM19022803	Eucinostomus sp.	mojarra sp.	1
LM19022803	EG	6	40	LM19022803	Lagodon rhomboides	Pinfish	11
LM19022803	TC	6	40	LM19022803	Atheriniformes	Silverside sp.	1
LM19022804	CBN	6	9	LM19022804	Anchoa mitchilli	Bay anchovy	10
LM19022804	CBN	6	9	LM19022804	Microgobius gulosus	Clown goby	6
LM19022804	RP	6	9	LM19022804	Gobiosoma robustum	Code goby	2
LM19022804	RP	6	9	LM19022804	Trinectes maculatus	Hogchoker	4
LM19022804	EG	6	9	LM19022804	Eucinostomus sp.	mojarra sp.	337
LM19022804	TC	6	9	LM19022804	Lagodon rhomboides	Pinfish	21
LM19022804	TC	6	9	LM19022804	Atheriniformes	Silverside sp.	31
LM19022804	RP	6	9	LM19022804	Leiostomus xanthurus	Spot	29
LM19022805	LM	6	9	LM19022805	Centropomus undecimalis	Common snook	0
LM19022806	CBN	6	9	LM19022806	Anchoa mitchilli	Bay anchovy	4
LM19022806	CBN	6	9	LM19022806	Microgobius gulosus	Clown goby	2
LM19022806	TC	6	9	LM19022806	Trinectes maculatus	Hogchoker	7
LM19022806	EG	6	9	LM19022806	Eucinostomus sp.	mojarra sp.	12
LM19022806	TC	6	9	LM19022806	Lagodon rhomboides	Pinfish	65
LM19022806	RP	6	9	LM19022806	Lucania parva	Rainwater killifish	3
LM19022806	TC	6	9	LM19022806	Sciaenops ocellatus	Red drum	3
LM19022806	RP	6	9	LM19022806	Atheriniformes	Silverside sp.	4
LM19022806	RP	6	9	LM19022806	Leiostomus xanthurus	Spot	4
LM19022806	EG	6	9	LM19022806	Eucinostomus harengulus	Tidewater mojarra	3
LM19022807	CBN	6	9	LM19022807	Anchoa mitchilli	Bay anchovy	298
LM19022807	TC	6	9	LM19022807	Trinectes maculatus	Hogchoker	5
LM19022807	EG	6	9	LM19022807	Eucinostomus sp.	mojarra sp.	5
LM19022807	CBN	6	9	LM19022807	Lagodon rhomboides	Pinfish	12
LM19022807	RP	6	9	LM19022807	Lucania parva	Rainwater killifish	1
LM19022807	TC	6	9	LM19022807	Sciaenops ocellatus	Red drum	3
LM19022807	CBR	6	9	LM19022807	Harengula jaguana	Scaled sardine	1
LM19022807	RP	6	9	LM19022807	Atheriniformes	Silverside sp.	2
LM19022807	EG	6	9	LM19022807	Opisthonema oglinum	Threadfin herring	1
LM19022807	FC	6	9	LM19022807	Eucinostomus harengulus	Tidewater mojarra	2
LM19022808	CBN	6	9	LM19022808	Anchoa mitchilli	Bay anchovy	63
LM19022808	CBN	6	9	LM19022808	Microgobius gulosus	Clown goby	1
LM19022808	LM	6	9	LM19022808	Centropomus undecimalis	Common snook	3
LM19022808	CBN	6	9	LM19022808	Trinectes maculatus	Hogchoker	1
LM19022808	CBN	6	9	LM19022808	Lagodon rhomboides	Pinfish	2
LM19022809	CBN	6	40	LM19022809	Eugerres plumieri	Striped mojarra	3
LM19022809	TC	6	40	LM19022809	Eucinostomus harengulus	Tidewater mojarra	1
LM19022810	CBN	6	9	LM19022810	Anchoa mitchilli	Bay anchovy	358
LM19022810	RP	6	9	LM19022810	Lucania parva	Rainwater killifish	43
LM19022810	TC	6	9	LM19022810	Eucinostomus gula	Silver jenny	1
LM19022810	RP	6	9	LM19022810	Atheriniformes	Silverside sp.	5
LM19022810	EG	6	9	LM19022810	Leiostomus xanthurus	Spot	3
LM19022810	FC	6	9	LM19022810	Eucinostomus harengulus	Tidewater mojarra	5
LM19022811	CBR	6	9	LM19022811	Anchoa mitchilli	Bay anchovy	106
LM19022811	CBN	6	9	LM19022811	Microgobius gulosus	Clown goby	1
LM19022811	CBN	6	9	LM19022811	Trinectes maculatus	Hogchoker	10
LM19022811	CBN	6	9	LM19022811	Lagodon rhomboides	Pinfish	1
LM19022811	RP	6	9	LM19022811	Atheriniformes	Silverside sp.	1
LM19022812	FC	6	40	LM19022812	Microgobius gulosus	Clown goby	0
LM19041801	TC	7	9	LM19041801	Anchoa mitchilli	Bay anchovy	2700
LM19041801	DC	7	9	LM19041801	Microgobius gulosus	Clown goby	1
LM19041801	CBR	7	9	LM19041801	Centropomus undecimalis	Common snook	1
LM19041801	RP	7	9	LM19041801	Trinectes maculatus	Hogchoker	2
LM19041801	CBR	7	9	LM19041801	Lucania parva	Rainwater killifish	1
LM19041801	TC	7	9	LM19041801	Archosargus probatocephalus	S. Sheepshead	1
LM19041801	CBR	7	9	LM19041801	Harengula jaguana	Scaled sardine	152
LM19041801	EG	7	9	LM19041801	Atheriniformes	Silverside sp.	18
LM19041802	NB	7	40	LM19041802	Centropomus undecimalis	Common snook	2
LM19041802	FC	7	40	LM19041802	Lagodon rhomboides	Pinfish	5
LM19041802	EG	7	40	LM19041802	Leiostomus xanthurus	Spot	19
LM19041802	RP	7	40	LM19041802	Eucinostomus harengulus	Tidewater mojarra	2
LM19041803	TC	7	9	LM19041803	Anchoa mitchilli	Bay anchovy	8
LM19041803	NB	7	9	LM19041803	Fundulus grandis	Gulf killifish	10
LM19041803	CBN	7	9	LM19041803	Trinectes maculatus	Hogchoker	6
LM19041803	CBN	7	9	LM19041803	Lagodon rhomboides	Pinfish	2
LM19041803	TC	7	9	LM19041803	Atheriniformes	Silverside sp.	24
LM19041803	TC	7	9	LM19041803	Leiostomus xanthurus	Spot	4
LM19041803	CBN	7	9	LM19041803	Eucinostomus harengulus	Tidewater mojarra	45
LM19041804	RP	7	9	LM19041804	Fundulus grandis	Gulf killifish	5
LM19041804	DC	7	9	LM19041804	Achirus lineatus	Lined sole	2
LM19041804	CBR	7	9	LM19041804	Lagodon rhomboides	Pinfish	14
LM19041804	DC	7	9	LM19041804	Lucania parva	Rainwater killifish	37
LM19041804	FC	7	9	LM19041804	Atheriniformes	Silverside sp.	5
LM19041804	TC	7	9	LM19041804	Leiostomus xanthurus	Spot	17
LM19041804	TC	7	9	LM19041804	Mugil cephalus	Striped mullet	8
LM19041804	CBN	7	9	LM19041804	Eucinostomus harengulus	Tidewater mojarra	2
LM19041804	CBN	7	9	LM19041804	Mugil gyrans	Whirligig mullet	3
LM19041804	TC	7	9	LM19041804	Mugil curema	White mullet	4
LM19041805	CBN	7	9	LM19041805	Anchoa mitchilli	Bay anchovy	102
LM19041805	RP	7	9	LM19041805	Fundulus grandis	Gulf killifish	1
LM19041805	CBN	7	9	LM19041805	Trinectes maculatus	Hogchoker	2
LM19041805	CBR	7	9	LM19041805	Lagodon rhomboides	Pinfish	2
LM19041805	DC	7	9	LM19041805	Lucania parva	Rainwater killifish	95
LM19041805	FC	7	9	LM19041805	Atheriniformes	Silverside sp.	28
LM19041805	CBR	7	9	LM19041805	Eucinostomus harengulus	Tidewater mojarra	4
LM19041806	CBN	7	9	LM19041806	Anchoa mitchilli	Bay anchovy	290
LM19041806	CBR	7	9	LM19041806	Lagodon rhomboides	Pinfish	2
LM19041806	DC	7	9	LM19041806	Lucania parva	Rainwater killifish	27
LM19041806	FC	7	9	LM19041806	Atheriniformes	Silverside sp.	7
LM19041806	CBR	7	9	LM19041806	Eucinostomus harengulus	Tidewater mojarra	13
LM19041807	CBN	7	9	LM19041807	Anchoa mitchilli	Bay anchovy	32
LM19041807	DC	7	9	LM19041807	Microgobius gulosus	Clown goby	1
LM19041807	DC	7	9	LM19041807	Lucania parva	Rainwater killifish	55
LM19041807	FC	7	9	LM19041807	Atheriniformes	Silverside sp.	9
LM19041807	EG	7	9	LM19041807	Eucinostomus harengulus	Tidewater mojarra	4
LM19041808	CBN	7	40	LM19041808	Chaetodipterus faber	Atlantic spadefish	1
LM19041808	FC	7	40	LM19041808	Arius felis	Hardhead catfish	1
LM19041808	CBR	7	40	LM19041808	Lutjanus griseus	Mangrove snapper	1
LM19041808	LM	7	40	LM19041808	Eugerres plumieri	Striped mojarra	1
LM19041809	CBR	7	9	LM19041809	Centropomus undecimalis	Common snook	1
LM19041810	CBN	7	9	LM19041810	Anchoa mitchilli	Bay anchovy	2292
LM19041810	FC	7	9	LM19041810	Atheriniformes	Silverside sp.	3
LM19041811	TC	7	40	LM19041811	Sciaenops ocellatus	Red drum	1
LM19041812	CBR	7	9	LM19041812	Anchoa mitchilli	Bay anchovy	837
LM19041812	CBN	7	9	LM19041812	Trinectes maculatus	Hogchoker	1
LM19041812	DC	7	9	LM19041812	Harengula jaguana	Scaled sardine	25
LM19041812	LM	7	9	LM19041812	Atheriniformes	Silverside sp.	9
NB18033001	FC	2	9	NB18033001	Eucinostomus sp.	mojarra sp.	43
NB18033001	EG	2	9	NB18033001	Lagodon rhomboides	Pinfish	2
NB18033001	NB	2	9	NB18033001	Sciaenops ocellatus	Red drum	1
NB18033001	CBN	2	9	NB18033001	Atheriniformes	Silverside sp.	1
NB18033001	RP	2	9	NB18033001	Eucinostomus harengulus	Tidewater mojarra	24
NB18033002	LM	2	9	NB18033002	Lophogobius cyprinoides	Crested goby	9
NB18033002	EG	2	9	NB18033002	Lagodon rhomboides	Pinfish	1
NB18033002	CBR	2	9	NB18033002	Atheriniformes	Silverside sp.	2
NB18033002	RP	2	9	NB18033002	Eucinostomus harengulus	Tidewater mojarra	2
NB18033003	NB	2	40	NB18033003	Lophogobius cyprinoides	Crested goby	2
NB18033003	DC	2	40	NB18033003	Eucinostomus sp.	mojarra sp.	2
NB18033004	LM	2	9	NB18033004	Lophogobius cyprinoides	Crested goby	3
NB18033005	LM	2	9	NB18033005	Lophogobius cyprinoides	Crested goby	0
NB18033006	DC	2	40	NB18033006	Centropomus undecimalis	Common snook	1
NB18033006	NB	2	40	NB18033006	Mugil cephalus	Striped mullet	1
NB18033007	TC	2	40	NB18033007	Mugil cephalus	Striped mullet	0
NB18033008	LM	2	9	NB18033008	Lophogobius cyprinoides	Crested goby	1
NB18033008	RP	2	9	NB18033008	Bathygobius soporator	Frillfin goby	1
NB18033008	LM	2	9	NB18033008	Eucinostomus sp.	mojarra sp.	1
NB18033009	CBN	2	9	NB18033009	Eucinostomus sp.	mojarra sp.	16
NB18033009	DC	2	9	NB18033009	Eucinostomus gula	Silver jenny	2
NB18033009	TC	2	9	NB18033009	Eucinostomus harengulus	Tidewater mojarra	7
NB18033010	CBN	2	9	NB18033010	Eucinostomus harengulus	Tidewater mojarra	0
NB18033011	CBN	2	9	NB18033011	Eucinostomus harengulus	Tidewater mojarra	0
NB18033012	CBN	2	9	NB18033012	Eucinostomus harengulus	Tidewater mojarra	1
NB18051501	LM	3	9	NB18051501	Lophogobius cyprinoides	Crested goby	2
NB18051501	RP	3	9	NB18051501	Eucinostomus gula	Silver jenny	1
NB18051501	RP	3	9	NB18051501	Eucinostomus harengulus	Tidewater mojarra	5
NB18051502	RP	3	9	NB18051502	Eucinostomus harengulus	Tidewater mojarra	0
NB18051503	CBR	3	40	NB18051503	Lutjanus griseus	Mangrove snapper	1
NB18051503	CBR	3	40	NB18051503	Strongylura notata	Redfin needlefish	1
NB18051504	TC	3	40	NB18051504	Oligoplites saurus	Leatherjacket	2
NB18051505	CBR	3	9	NB18051505	Anchoa mitchilli	Bay anchovy	243
NB18051505	LM	3	9	NB18051505	Lutjanus griseus	Gray snapper	1
NB18051505	CBN	3	9	NB18051505	Atheriniformes	Silverside sp.	1
NB18051506	LM	3	9	NB18051506	Lutjanus griseus	Gray snapper	1
NB18051507	LM	3	9	NB18051507	Lutjanus griseus	Gray snapper	0
NB18051508	LM	3	9	NB18051508	Lutjanus griseus	Gray snapper	0
NB18051509	CBR	3	40	NB18051509	Lutjanus griseus	Mangrove snapper	0
NB18051510	CBR	3	9	NB18051510	Anchoa mitchilli	Bay anchovy	1
NB18051510	RP	3	9	NB18051510	Eucinostomus harengulus	Tidewater mojarra	1
NB18051511	RP	3	9	NB18051511	Eucinostomus harengulus	Tidewater mojarra	0
NB18051512	CBN	3	9	NB18051512	Synodus foetens	Inshore lizardfish	1
NB18080901	CBN	4	9	NB18080901	Strongylura notata	Redfin needlefish	6
NB18080901	TC	4	9	NB18080901	atheriniformes	Silverside sp.	6
NB18080901	FC	4	9	NB18080901	Eucinostomus harengulus	Tidewater mojarra	22
NB18080902	CBN	4	40	NB18080902	Eucinostomus harengulus	Tidewater mojarra	0
NB18080903	LM	4	9	NB18080903	Eucinostomus harengulus	Tidewater mojarra	12
NB18080904	CBN	4	9	NB18080904	Lophogobius cyprinoides	Crested goby	3
NB18080905	LM	4	9	NB18080905	Eucinostomus harengulus	Tidewater mojarra	1
NB18080906	LM	4	9	NB18080906	Eucinostomus harengulus	Tidewater mojarra	0
NB18080907	LM	4	9	NB18080907	Eucinostomus harengulus	Tidewater mojarra	3
NB18080908	LM	4	9	NB18080908	Eucinostomus harengulus	Tidewater mojarra	0
NB18080909	CBN	4	9	NB18080909	Diapterus auratus	Irish pompano	1
NB18080909	LM	4	9	NB18080909	Eucinostomus harengulus	Tidewater mojarra	2
NB18080910	TC	4	9	NB18080910	Diapterus auratus	Irish pompano	1
NB18080910	CBN	4	9	NB18080910	Strongylura notata	Redfin needlefish	1
NB18080910	LM	4	9	NB18080910	Eucinostomus harengulus	Tidewater mojarra	1
NB18080911	EG	4	40	NB18080911	Centropomus undecimalis	Common snook	1
NB18080911	CBN	4	40	NB18080911	Eucinostomus harengulus	Tidewater mojarra	12
NB18080912	CBR	4	40	NB18080912	Mugil cephalus	Striped mullet	1
NB18080912	CBN	4	40	NB18080912	Eucinostomus harengulus	Tidewater mojarra	18
NB18101701	CBR	5	9	NB18101701	Lophogobius cyprinoides	Crested goby	72
NB18101701	CBN	5	9	NB18101701	Archosargus probatocephalus	S. Sheepshead	1
NB18101702	CBR	5	9	NB18101702	Strongylura notata	Redfin needlefish	1
NB18101703	DC	5	9	NB18101703	Strongylura notata	Redfin needlefish	0
NB18101704	LM	5	40	NB18101704	Eucinostomus harengulus	Tidewater mojarra	8
NB18101705	CBR	5	9	NB18101705	Lophogobius cyprinoides	Crested goby	72
NB18101705	RP	5	9	NB18101705	Eucinostomus gula	Silver jenny	1
NB18101706	LM	5	40	NB18101706	Diapterus auratus	Irish pompano	1
NB18101706	CBR	5	40	NB18101706	Lepisosteus osseus	Longnose gar	1
NB18101706	FC	5	40	NB18101706	Eucinostomus gula	Silver jenny	3
NB18101707	DC	5	9	NB18101707	Lophogobius cyprinoides	Crested goby	29
NB18101707	LM	5	9	NB18101707	Lutjanus griseus	Gray snapper	1
NB18101707	TC	5	9	NB18101707	Eucinostomus gula	Silver jenny	2
NB18101707	DC	5	9	NB18101707	Eucinostomus harengulus	Tidewater mojarra	2
NB18101708	TC	5	9	NB18101708	Eucinostomus gula	Silver jenny	5
NB18101709	EG	5	9	NB18101709	Lagodon rhomboides	Pinfish	1
NB18101709	DC	5	9	NB18101709	Eucinostomus harengulus	Tidewater mojarra	3
NB18101710	RP	5	9	NB18101710	Centropomus undecimalis	Common snook	1
NB18101711	DC	5	9	NB18101711	Eucinostomus harengulus	Tidewater mojarra	5
NB18101712	DC	5	40	NB18101712	Centropomus undecimalis	Common snook	9
NB18101712	NB	5	40	NB18101712	Eucinostomus harengulus	Tidewater mojarra	6
NB19020501	LM	6	9	NB19020501	Eucinostomus harengulus	Tidewater mojarra	0
NB19020502	DC	6	9	NB19020502	Lophogobius cyprinoides	Crested goby	3
NB19020502	RP	6	9	NB19020502	Atheriniformes	Silverside sp.	5
NB19020503	DC	6	9	NB19020503	Lophogobius cyprinoides	Crested goby	2
NB19020503	EG	6	9	NB19020503	Atheriniformes	Silverside sp.	5
NB19020504	RP	6	40	NB19020504	Centropomus undecimalis	Common snook	1
NB19020504	NB	6	40	NB19020504	Lophogobius cyprinoides	Crested goby	1
NB19020504	EG	6	40	NB19020504	Lagodon rhomboides	Pinfish	1
NB19020504	NB	6	40	NB19020504	Eucinostomus gula	Silver jenny	36
NB19020504	CBN	6	40	NB19020504	Eugerres plumieri	Striped mojarra	1
NB19020504	TC	6	40	NB19020504	Eucinostomus harengulus	Tidewater mojarra	45
NB19020505	DC	6	9	NB19020505	Lophogobius cyprinoides	Crested goby	2
NB19020505	RP	6	9	NB19020505	Atheriniformes	Silverside sp.	1
NB19020506	FC	6	9	NB19020506	Lophogobius cyprinoides	Crested goby	5
NB19020506	EG	6	9	NB19020506	Opsanus beta	Gulf toadfish	1
NB19020506	CBN	6	9	NB19020506	Archosargus probatocephalus	S. Sheepshead	1
NB19020506	RP	6	9	NB19020506	Atheriniformes	Silverside sp.	10
NB19020507	CBN	6	40	NB19020507	Chaetodipterus faber	Atlantic spadefish	9
NB19020507	LM	6	40	NB19020507	Mugil cephalus	Striped mullet	1
NB19020508	CBN	6	9	NB19020508	Mugil cephalus	Striped mullet	0
NB19020509	FC	6	9	NB19020509	Lophogobius cyprinoides	Crested goby	1
NB19020510	RP	6	40	NB19020510	Mugil cephalus	Striped mullet	1
NB19020511	CBR	6	9	NB19020511	Microgobius gulosus	Clown goby	1
NB19020511	LM	6	9	NB19020511	Eucinostomus harengulus	Tidewater mojarra	2
NB19020512	CBR	6	9	NB19020512	Microgobius gulosus	Clown goby	5
NB19041601	RP	7	40	NB19041601	Centropomus undecimalis	Common snook	9
NB19041601	RP	7	40	NB19041601	Arius felis	Hardhead catfish	1
NB19041601	LM	7	40	NB19041601	Diapterus auratus	Irish pompano	22
NB19041601	FC	7	40	NB19041601	Lagodon rhomboides	Pinfish	1
NB19041601	NB	7	40	NB19041601	Archosargus probatocephalus	S. Sheepshead	3
NB19041602	RP	7	9	NB19041602	Lophogobius cyprinoides	Crested goby	24
NB19041602	CBR	7	9	NB19041602	Lagodon rhomboides	Pinfish	1
NB19041603	CBR	7	9	NB19041603	Centropomus undecimalis	Common snook	2
NB19041603	RP	7	9	NB19041603	Lophogobius cyprinoides	Crested goby	10
NB19041603	TC	7	9	NB19041603	Eucinostomus sp.	mojarra sp.	3
NB19041603	CBN	7	9	NB19041603	Eucinostomus gula	Silver jenny	1
NB19041603	FC	7	9	NB19041603	Atheriniformes	Silverside sp.	5
NB19041603	EG	7	9	NB19041603	Eugerres plumieri	Striped mojarra	1
NB19041604	LM	7	40	NB19041604	Eugerres plumieri	Striped mojarra	1
NB19041605	TC	7	40	NB19041605	Lophogobius cyprinoides	Crested goby	1
NB19041606	RP	7	9	NB19041606	Lophogobius cyprinoides	Crested goby	12
NB19041606	DC	7	9	NB19041606	Lagodon rhomboides	Pinfish	6
NB19041606	TC	7	9	NB19041606	Archosargus probatocephalus	S. Sheepshead	1
NB19041606	CBN	7	9	NB19041606	Eucinostomus gula	Silver jenny	11
NB19041606	EG	7	9	NB19041606	Eucinostomus harengulus	Tidewater mojarra	2
NB19041607	RP	7	9	NB19041607	Lophogobius cyprinoides	Crested goby	3
NB19041607	CBN	7	9	NB19041607	Eucinostomus gula	Silver jenny	1
NB19041608	CBR	7	9	NB19041608	Centropomus undecimalis	Common snook	1
NB19041608	CBR	7	9	NB19041608	Lutjanus griseus	Gray snapper	1
NB19041609	DC	7	9	NB19041609	Lutjanus griseus	Gray snapper	0
NB19041610	DC	7	9	NB19041610	Lutjanus griseus	Gray snapper	0
NB19041611	LM	7	9	NB19041611	Atheriniformes	Silverside sp.	6
NB19041612	CBR	7	9	NB19041612	Centropomus undecimalis	Common snook	3
RP18030901	RP	2	9	RP18030901	Sarotherodon melanotheron	Blackchin tilapia	1
RP18030901	DC	2	9	RP18030901	Fundulus similis	Longnose killifish	1
RP18030901	TC	2	9	RP18030901	Lucania parva	Rainwater killifish	2
RP18030901	TC	2	9	RP18030901	Cyprinodon variegatus	Sheepshead minnow	30
RP18030901	CBR	2	9	RP18030901	Atheriniformes	Silverside sp.	19
RP18030901	CBR	2	9	RP18030901	Mugil curema	White mullet	1
RP18030902	LM	2	9	RP18030902	Pogonias cromis	Black drum	44
RP18030902	TC	2	9	RP18030902	Lucania parva	Rainwater killifish	2
RP18030902	TC	2	9	RP18030902	Cyprinodon variegatus	Sheepshead minnow	26
RP18030902	CBR	2	9	RP18030902	Atheriniformes	Silverside sp.	751
RP18030902	NB	2	9	RP18030902	Mugil cephalus	Striped mullet	66
RP18030902	LM	2	9	RP18030902	Mugil gyrans	Whirligig mullet	32
RP18030902	CBR	2	9	RP18030902	Mugil curema	White mullet	66
RP18030903	RP	2	9	RP18030903	Pogonias cromis	Black drum	1
RP18030903	NB	2	9	RP18030903	Fundulus grandis	Gulf killifish	2
RP18030903	TC	2	9	RP18030903	Lucania parva	Rainwater killifish	4
RP18030903	CBN	2	9	RP18030903	Cyprinodon variegatus	Sheepshead minnow	38
RP18030903	EG	2	9	RP18030903	Atheriniformes	Silverside sp.	4
RP18030904	CBR	2	40	RP18030904	Pogonias cromis	Black drum	1
RP18030904	DC	2	40	RP18030904	Centropomus undecimalis	Common snook	2
RP18030904	RP	2	40	RP18030904	Sciaenops ocellatus	Red drum	1
RP18030904	TC	2	40	RP18030904	Eucinostomus harengulus	Tidewater mojarra	3
RP18030905	CBR	2	40	RP18030905	Pogonias cromis	Black drum	1
RP18030905	DC	2	40	RP18030905	Sarotherodon melanotheron	Blackchin tilapia	2
RP18030905	DC	2	40	RP18030905	Centropomus undecimalis	Common snook	3
RP18030906	RP	2	9	RP18030906	Pogonias cromis	Black drum	3
RP18030906	TC	2	9	RP18030906	Lucania parva	Rainwater killifish	2
RP18030906	CBN	2	9	RP18030906	Cyprinodon variegatus	Sheepshead minnow	10
RP18030907	RP	2	9	RP18030907	Pogonias cromis	Black drum	2
RP18030907	RP	2	9	RP18030907	Sarotherodon melanotheron	Blackchin tilapia	1
RP18030907	LM	2	9	RP18030907	Centropomus undecimalis	Common snook	3
RP18030907	CBN	2	9	RP18030907	Lucania parva	Rainwater killifish	3
RP18030907	CBN	2	9	RP18030907	Cyprinodon variegatus	Sheepshead minnow	1
RP18030907	NB	2	9	RP18030907	Atheriniformes	Silverside sp.	8
RP18030908	TC	2	9	RP18030908	Pogonias cromis	Black drum	9
RP18030908	TC	2	9	RP18030908	Centropomus undecimalis	Common snook	2
RP18030908	RP	2	9	RP18030908	Fundulus grandis	Gulf killifish	4
RP18030908	CBN	2	9	RP18030908	Lucania parva	Rainwater killifish	1
RP18030908	CBN	2	9	RP18030908	Cyprinodon variegatus	Sheepshead minnow	165
RP18030908	NB	2	9	RP18030908	Atheriniformes	Silverside sp.	7
RP18030908	NB	2	9	RP18030908	Mugil cephalus	Striped mullet	121
RP18030908	LM	2	9	RP18030908	Mugil gyrans	Whirligig mullet	60
RP18030909	TC	2	9	RP18030909	Pogonias cromis	Black drum	7
RP18030909	EG	2	9	RP18030909	Centropomus undecimalis	Common snook	14
RP18030909	RP	2	9	RP18030909	Fundulus grandis	Gulf killifish	1
RP18030909	CBN	2	9	RP18030909	Cyprinodon variegatus	Sheepshead minnow	7
RP18030909	CBN	2	9	RP18030909	Atheriniformes	Silverside sp.	55
RP18030909	NB	2	9	RP18030909	Mugil cephalus	Striped mullet	8
RP18030909	LM	2	9	RP18030909	Mugil gyrans	Whirligig mullet	2
RP18030910	TC	2	9	RP18030910	Pogonias cromis	Black drum	1
RP18030910	RP	2	9	RP18030910	Centropomus undecimalis	Common snook	2
RP18030910	CBN	2	9	RP18030910	Fundulus grandis	Gulf killifish	2
[truncated: 723 more rows]

## Sheet: Habitat
Location ID	Site	Location ID	Crew	Crew	Crew	Micro	Mini	Site Type	Latitude	Longitude	Time	Air Temp (°C)	% Cloud Cover	Weather	Gear Type (m)	Bag Depth (m)	Half Depth (m)	Wing Depth (m)	Slope	Slope %	Pull Distance (m)	Area Seined (m²)	Intertidal (m)	Distance to Shore Type (m)	Distance of exposed Bottom (m)	Seined area shaded (%)	Distance to Uplands (m)	Temp (°C)	Cond (µs)	Salinity(ppt)	pH	Secchi (m)	Tide (#,R/F)	Tide R/F	By Catch Type 1°	By Catch Type 2°	By Catch Type 3°	Bycatch Qty (l) 1°	Bycatch Qty (l) 2°	Bycatch Qty (l) 3°	% Halodule Present	% Rupia Present	Intertidal Bottom Type 1°	Intertidal Bottom Type 2°	Intertidal Bottom Type 3°	Intertidal Bottom % 1°	Intertidal Bottom % 2°	Intertidal Bottom % 3°	Intertidal Sand %
CBN18040501	CBN	CBN18040501	KS	QT	CD	97	69	N	27.40.964	82.29.799	08:25:00	21	0	S	40	0.35	0.25	0.1	0.0125	1.25	20	700	5	3	2	35	6	23	45	30.5	7.8	0.84	0.32	F	RA	GA	NA	1.5	0.3	0	0	0	M	S	NA	60	40	0	40
CBN18040502	CBN	CBN18040502	KS	QT	CD	9	3	N	27.41.004	82.29.937	09:00:00	24	0	SW	9	0.35	0.35	0.2	0.01875	1.875	8	64	8	3	0	0	21	23	45.3	30.4	7.7	0.65	0.30	F	GA	NA	NA	7	0	0	0	0	M	S	NA	50	50	0	50
CBN18040503	CBN	CBN18040503	KS	QT	CD	82	79	N	27.40.872	82.30.296	09:27:00	24	0	SW	9	0.3	0.3	0.1	0.025	2.5	8	64	4	2	0	0	21	23.6	45.8	30.7	7.8	0.61	0.29	F	RA	O	NA	2	0.5	0	1	0	M	S	O	35	35	30	35
CBN18040504	CBN	CBN18040504	KS	QT	CD	75	96	N	27.40.796	82.30.560	10:13:00	25	0	S	9	0.4	0.32	0.3	0.0125	1.25	8	64	3	1	0.5	0	21	23.7	46.1	30.7	7.7	0.59	0.28	F	NA	NA	NA	0	0	0	3	0	M	S	NA	80	10	0	10
CBN18040505	CBN	CBN18040505	KS	QT	CD	46	93	N	27.40.499	82.30.630	11:05:00	29	0	SW	9	0.1	0.15	0.1	0	0	8	64	3	0.2	0.2	5	21	26.9	44.6	27.6	7.7	0.59	0.28	RF	LL	MP	A	3	3	1	0	0	M	S	NA	50	50	0	50
CBN18040506	CBN	CBN18040506	KS	QT	CD	46	11	N	27.40.419	82.30.611	11:55:00	29	0	S	9	0.5	0.45	0.1	0.05	5	8	64	5	1	0.5	0	21	26.1	48.2	30.6	7.6	0.82	0.31	R	RA	LL	NA	2	1	0	0	0	M	S	NA	50	50	0	50
CBN18040507	CBN	CBN18040507	KS	QT	CD	54	76	N	27.40.570	82.30.469	12:33:00	29	5	S	9	0.35	0.37	0.35	0	0	8	64	20	2.5	0.5	2	21	25.2	47.5	30.8	7.7	0.67	0.34	R	A	NA	NA	10	0	0	0	0	S	M	NA	50	50	0	50
CBN18040508	CBN	CBN18040508	KS	QT	CD	54	69	N	27.40.561	82.30.490	13:02:00	30	5	S	40	0.3	0.34	0.25	0.00333333	0.333333	15	525	20	3.5	0.5	0	21	27	48.5	30.3	7.6	0.71	0.38	R	A	MP	NA	3	0.1	0	0	0	M	S	NA	50	50	0	50
CBN18040509	CBN	CBN18040509	KS	QT	CD	54	39	N	27.40.532	82.30.498	13:22:00	32	5	S	9	0.32	0.4	0.3	0.0025	0.25	8	64	20	1.5	0	0	21	27.7	50.9	31.5	7.7	0.6	0.11	R	A	NA	NA	5	0	0	0	0	M	S	NA	50	50	0	50
CBN18040510	CBN	CBN18040510	KS	QT	CD	52	82	N	27.40.598	82.30.221	14:10:00	29	35	S	40	0.55	0.5	-0.3	0.0566667	5.66667	15	525	20	1.5	0	2	21	26.7	46.7	30.6	7.7	0.45	0.46	R	RA	NA	NA	0.3	0	0	0	0	S	M	O	35	35	30	35
CBN18040511	CBN	CBN18040511	KS	QT	CD	70	28	N	27.40.729	82.30.083	14:25:00	27	30	S	9	0.55	0.5	0.35	0.025	2.5	8	64	20	0.5	0	5	21	27.2	49.1	30.5	7.7	0.35	0.49	R	O	NA	NA	0.5	0	0	0	0	M	S	O	35	35	30	35
CBN18040512	CBN	CBN18040512	KS	QT	CD	79	65	N	27.40.769	82.29.959	14:42:00	28	25	S	9	0.25	0.3	0.4	-0.01875	-1.875	8	64	20	0.2	0	60	21	27.8	50.3	31	7.7	0.36	0.51	R	LL	MP	NA	0.3	0.1	0	0	0	M	S	NA	75	25	0	25
CBN18052901	CBN	CBN18052901	KS	JR	KL	90	92	N	27.40.997	82.30.028	09:03:00	26	100	C	9	0.625	0.625	0.6	0.003125	0.3125	8	64	20	3	0	0	21	26.2	28	16.8	7.7	0.38	0.35	R	GA	RA	NA	1	0.5	0	0	0	S	M	NA	70	30	0	70
CBN18052902	CBN	CBN18052902	KS	JR	KL	92	14	N	27.40.923	82.30.244	09:31:00	26	100	C	9	0.65	0.65	0.55	0.0125	1.25	8	64	20	3.5	0	0	21	25.5	30.9	19	7.6	0.32	0.36	R	GA	RA	NA	0.6	0.3	0	15	0	S	M	NA	70	30	0	70
CBN18052903	CBN	CBN18052903	KS	JR	KL	83	39	N	27.40.831	82.80.402	10:13:00	28	100	C	40	0.7	0.7	0.66	0.00333333	0.333333	12	420	20	2	0	5	21	25.8	32.5	20	7.6	0.3	0.38	R	GA	RA	CJ	5	2	0.5	15	0	S	M	NA	70	30	0	70
CBN18052904	CBN	CBN18052904	KS	JR	KL	56	16	N	27.40.516	82.30.669	11:17:00	30	95	C	9	0.78	0.78	0.7	0.01	1	8	64	20	1.5	0	10	21	26.7	38.1	23.3	7.6	0.49	0.45	R	H	GA	NA	10	1	0	65	0	M	S	NA	60	40	0	40
CBN18052905	CBN	CBN18052905	KS	JR	KL	46	90	N	27.40.490	82.30.597	12:02:00	34	95	C	40	0.7	0.6	0.52	0.018	1.8	10	350	20	0	0	10	21	27.1	38.3	23.7	7.7	0.52	0.53	R	O	GA	RA	3	2	0.1	0	0	M	S	O	50	30	20	30
CBN18052906	CBN	CBN18052906	KS	JR	KL	55	11	N	27.40.516	82.30.517	17:23:00	31	90	PC	9	0.87	0.87	0.9	-0.00375	-0.375	8	64	20	1	0	10	21	27.1	36.9	22.3	7.7	0.4	0.56	R	RA	GA	NA	1.5	0.5	0	0	0	S	M	NA	50	50	0	50
CBN18052907	CBN	CBN18052907	KS	JR	KL	55	52	N	27.40.557	82.30.520	13:00:00	30	90	PC	9	1.05	1	0.45	0.075	7.5	8	64	20	0.5	0	40	21	26.8	38.7	23.6	7.7	0.43	0.60	R	GA	O	NA	3	1	0	0	0	S	M	O	60	20	20	60
CBN18052908	CBN	CBN18052908	KS	JR	KL	79	74	N	27.40.777	82.29.943	13:50:00	30	95	C	9	0.83	0.83	0.8	0.00375	0.375	8	64	20	1.5	0	25	21	27.4	35.6	21.3	7.7	0.37	0.66	R	RA	NA	NA	5	0	0	0	0	M	S	NA	60	40	0	40
CBN18052909	CBN	CBN18052909	KS	JR	KL	89	1	N	27.40.808	82.29.919	14:22:00	30	95	C	40	0.9	0.85	0.8	0.0111111	1.11111	9	315	20	2.5	0	25	21	27.5	35.6	21.3	7.7	0.37	0.68	R	RA	NA	NA	100	0	0	0	0	M	S	NA	70	30	0	30
CBN18052910	CBN	CBN18052910	KS	JR	KL	89	32	N	27.40.829	82.29.921	14:49:00	31	100	C	9	0.9	0.9	0.75	0.01875	1.875	8	64	20	0	0	15	21	27.5	35.5	21.2	7.7	0.36	0.69	R	RA	NA	NA	10	0	0	0	0	M	S	O	65	30	5	30
CBN18052911	CBN	CBN18052911	KS	JR	KL	88	59	N	27.40.849	82.29.895	15:15:00	30	100	C	9	1.1	1.1	0.9	0.025	2.5	8	64	20	2	0	0	21	27.5	35.1	21	7.8	0.28	0.70	RF	RA	CJ	NA	0.5	0.01	0	0	0	S	M	NA	50	50	0	50
CBN18052912	CBN	CBN18052912	KS	JR	KL	88	36	N	27.40.842	82.29.866	15:30:00	30	100	C	9	0.95	0.95	0.9	0.00625	0.625	8	64	20	3	0	25	21	27.6	35.3	21	7.9	0.39	0.69	F	RA	CJ	NA	1	0.02	0	0	0	S	M	NA	75	25	0	75
CBN18071601	CBN	CBN18071601	KS	LS	DS	98	74	N	27.40.971	82.29.845	08:08:00	26.6	5	S	9	0.62	0.6	0.6	0.0025	0.25	8	64	20	4.5	0	0	20	29.6	46.9	27.6	7.6	0.55	1.31	F	CJ	NA	NA	0.01	0	0	0	0	S	M	Sh	73	22	5	73
CBN18071602	CBN	CBN18071602	KS	LS	DS	83	22	N	2740.82	82.30.326	08:35:00	26.6	5	S	9	0.7	0.6	0.55	0.01875	1.875	8	64	20	3.5	0	75	20	29.6	47.2	27.8	7.6	0.58	1.23	F	GA	FA	NA	55	5	0	65	0	S	M	Sh	60	30	10	60
CBN18071603	CBN	CBN18071603	KS	LS	DS	84	15	N	27.40.813	82.30.454	09:15:00	31	10	S	40	0.55	0.55	0.39	0.016	1.6	10	350	20	5	0	10	20	30.2	47.6	27.7	7.6	0.5	1.16	F	GA	FA	CJ	0.5	0.5	0.01	65	0	S	M	Sh	60	30	10	60
CBN18071604	CBN	CBN18071604	KS	LS	DS	77	41	N	27.40.743	82.30.713	09:49:00	30.4	10	S	9	0.55	0.54	0.45	0.0111111	1.11111	9	72	20	1	0	0	20	30.4	47.9	27.8	7.6	0.3	1.11	F	H	FA	R	0.3	0.3	0.1	50	0	S	M	O	60	20	20	60
CBN18071605	CBN	CBN18071605	KS	LS	DS	45	83	N	27.40.487	82.38.535	10:38:00	31	30	MS	9	0.4	0.36	0.3	0.0125	1.25	8	64	20	0	0	10	20	30.3	48.8	27.8	7.5	0.45	1.09	RF	LL	NA	NA	0.1	0	0	50	0	M	S	NA	50	50	0	50
CBN18071606	CBN	CBN18071606	KS	LS	DS	54	58	N	27.40.555	82.30.488	10:58:00	32	50	PC	40	0.6	0.6	0.42	0.012	1.2	15	525	20	2	0	5	20	30.9	48.9	28.2	7.5	0.28	1.12	R	GA	CJ	NA	1	0.1	0	0	0	M	S	NA	70	30	0	30
CBN18071607	CBN	CBN18071607	KS	LS	DS	52	62	N	27.40.561	82.30.223	11:38:00	32	50	MS	40	0.31	0.31	0.31	0	0	9	315	20	4	0	0	21	30.5	50.1	29.2	7.5	0.2	1.21	R	St	NA	NA	5	0	0	0	0	M	S	NA	60	40	0	40
CBN18071608	CBN	CBN18071608	KS	LS	DS	52	82	N	27.40.585	82.30.226	12:01:00	31	20	MS	9	0.55	0.47	0.45	0.0111111	1.11111	9	72	7	4	0	0	21	31.3	48.9	28	7.5	0.5	1.27	R	GA	NA	NA	0.2	0	0	0	0	S	M	NA	80	20	0	80
CBN18071609	CBN	CBN18071609	KS	LS	DS	61	65	N	27.40.669	82.30.150	12:31:00	31	40	MS	9	0.63	0.52	0.5	0.0144444	1.44444	9	72	20	1	0	0	20	31.6	49	27.9	7.9	0.58	1.40	R	GA	NA	NA	8	0	0	0	0	S	M	O	70	20	10	70
CBN18071610	CBN	CBN18071610	KS	LS	DS	89	33	N	27.40.831	82.29.935	12:57:00	30.5	50	R	9	0.73	0.75	0.7	0.00375	0.375	8	64	20	2	0	0	20	31.9	49.3	27.9	7.7	0.45	1.52	R	RA	HP	NA	0.5	0.3	0	0	0	S	M	NA	95	5	0	95
CBN18071611	CBN	CBN18071611	KS	LS	DS	88	49	N	27.40.848	82.29.894	13:10:00	30.5	60	R	9	0.7	0.7	0.65	0.00625	0.625	8	64	20	2.5	0	0	20	31.8	49.2	27.8	7.8	0.4	1.56	R	NA	NA	NA	0	0	0	0	0	S	M	O	77	18	5	77
CBN18071612	CBN	CBN18071612	KS	LS	DS	97	18	N	27.40.917	82.29.787	13:28:00	31	40	PC	9	0.55	0.62	0.59	-0.005	-0.5	8	64	5	2.5	0	25	5	32.2	49	27.5	7.7	0.35	1.66	R	NA	NA	NA	0	0	0	0	0	S	M	NA	75	25	0	75
CBN18102601	CBN	CBN18102601	KS	KW	AD	98	72	N	27.40.974	82.29.821	08:56:00	36	80	MC	9	0.43	0.27	0.1	0.04125	4.125	8	64	2	0	0	40	21	25.6	39.9	25	7.1	0.46	0.10	F	LL	NA	NA	15	0	0	0	0	M	S	NA	50	50	0	50
CBN18102602	CBN	CBN18102602	KS	KW	AD	90	93	N	27.40.992	82.30.036	09:28:00	37	65	PC	40	0.4	0.36	0.3	0.00833333	0.833333	12	420	2	4	0	0	21	25.6	39.6	24.9	7.4	0.29	0.01	F	St	NA	NA	1	0	0	0	0	M	S	NA	50	50	0	50
CBN18102603	CBN	CBN18102603	KS	KW	AD	90	74	N	27.40.975	82.30.048	09:55:00	30	65	PC	9	0.5	0.35	0.33	0.02125	2.125	8	64	0	2.5	0	0	21	25.6	39.6	24.9	7.4	0.29	0.0	RF	NA	NA	NA	0	0	0	10	0	S	M	NA	90	10	0	90
CBN18102604	CBN	CBN18102604	KS	KW	AD	75	95	N	27.40.791	82.30.551	10:30:00	30	50	S, W	9	0.4	0.25	0.2	0.025	2.5	8	64	0	0.5	0	80	21	25.7	41.2	26	7.8	0.07	0.03	R	LL	NA	NA	10	0	0	10	0	M	S	NA	50	50	0	50
CBN18102605	CBN	CBN18102605	KS	KW	AD	46	82	N	27.40.487	82.30.620	11:15:00	31	40	MS, W	9	0.2	0.7	0.75	-0.06875	-6.875	8	64	0	2	0	0	0	26.3	41	25.4	7.6	0.58	0.16	R	LL	NA	NA	0.5	0	0	0	0	M	S	NA	50	50	0	50
CBN18102606	CBN	CBN18102606	KS	KW	AD	45	94	N	27.40.494	82.30.547	11:53:00	31	40	S, B	40	0.35	0.35	0.35	0	0	14	490	0	1.5	0	0	0	27.4	42.9	26.2	7.5	0.15	0.34 R	R	NA	NA	NA	0	0	0	0	0	S	M	NA	70	30	0	70
CBN18102607	CBN	CBN18102607	KS	KW	AD	45	9	N	27.40.409	82.30.598	12:27:00	34	70	MC, B	9	0.85	0.47	0.15	0.0972222	9.72222	7.2	57.6	0	0	0	20	21	26.8	41.3	25.4	7.5	0.41	0.52	R	LL	NA	NA	1.5	0	0	0	0	S	M	NA	80	20	0	80
CBN18102608	CBN	CBN18102608	KS	KW	AD	35	97	N	27.90.399	82.30.570	12:40:00	34	70	MC, B	9	0.53	0.5	0.37	0.02	2	8	64	0	2.5	0	35	21	26.8	41.3	25.3	7.5	0.41	0.60	R	LL	NA	NA	0	0	0	0	0	S	M	NA	80	20	0	80
CBN18102609	CBN	CBN18102609	KS	KW	AD	54	60	N	27.40.565	82.30.407	13:12:00	30	80	MC, B	9	0.55	0.44	0.35	0.025	2.5	8	64	0.5	1	0	35	21	26.9	41.8	25.7	7.4	0.3	0.84	R	O	NA	NA	0.6	0	0	0	0	S	M	O	60	20	20	60
CBN18102610	CBN	CBN18102610	KS	KW	AD	52	75	N	27.40.573	82.30.258	13:35:00	30	80	MC, B	40	0.64	0.6	0.45	0.0135714	1.35714	14	490	2	1	0	0	21	27.1	42.2	25.9	7.4	0.51	0.99	R	NA	NA	NA	0	0	0	0	0	S	M	NA	70	30	0	70
CBN18102611	CBN	CBN18102611	KS	KW	AD	71	20	N	27.40.727	82.30.102	14:01:00	29	70	MC, B	9	0.73	0.65	0.5	0.02875	2.875	8	64	21	0	0	15	21	26.38	41.08	25.47	7.46	0.35	1.15	R	LL	NA	NA	0.1	0	0	0	0	S	M	O	60	30	10	60
CBN18102612	CBN	CBN18102612	KS	KW	AD	79	92	N	27.40.796	82.29.922	14:26:00	30	90	C, B	9	0.75	0.75	0.6	0.01875	1.875	8	64	21	2	0	0	21	26.38	41.08	25.47	7.46	0.31	1.30	R	LL	NA	NA	0.7	0	0	0	0	M	S	O	60	30	10	30
CBN19030501	CBN	CBN19030501	KS	AP	JR	9	6	N	27.40.997	82.29.976	08:33:00	20	100	C	9	0.1	0.17	0.25	-0.01875	-1.875	8	64	0	1.5	1.5	0	10	23	31.2	20.2	7.2	0.78	-0.07	R	RA	GA	NA	4	1	0	0	0	S	M	NA	90	10	0	90
CBN19030502	CBN	CBN19030502	KS	AP	JR	0	1	N	27.40.007	82.30.014	08:58:00	19	100	R	9	0.2	0.2	0.2	0	0	8	64	0	0.5	0.5	0	21	22.1	32.8	21.9	7.3	0.46	-0.06	R	RA	NA	NA	2	0	0	0	0	S	M	O	60	20	20	60
CBN19030503	CBN	CBN19030503	KS	AP	JR	90	94	N	27.40.995	82.30.045	09:10:00	18	100	R	40	0.12	0.12	0	0.01	1	12	420	0	4	4	0	21	21.4	32.6	22.1	7.6	0.3	-0.04	R	GA	NA	NA	2	0	0	0	0	S	M	NA	50	50	0	50
CBN19030504	CBN	CBN19030504	KS	AP	JR	65	30	N	27.40.634	82.30.500	09:30:00	18	100	R	40	0.43	0.32	0	0.0358333	3.58333	12	420	0	1	1	0	21	22.2	34.8	23.3	7.7	0.28	-0.02	R	NA	NA	NA	0	0	0	0	0	S	M	Sh	60	20	20	60
CBN19030505	CBN	CBN19030505	KS	AP	JR	56	4	N	27.40.507	82.30.646	10:05:00	18	100	R	9	0.13	0.15	0	0.01625	1.625	8	64	0	1.5	1.5	0	21	20.2	30.1	20.8	8.1	0.24	0.03	R	GA	NA	NA	2	0	0	0	0	S	M	NA	90	10	0	90
CBN19030506	CBN	CBN19030506	KS	AP	JR	55	49	N	27.40.543	82.30.592	10:14:00	17	100	R	9	0.25	0.2	0.15	0.0125	1.25	8	64	0	0.5	0.5	0	21	21.8	28.7	19	7.8	0.18	0.04	R	NA	NA	NA	0	0	0	0	0	S	M	Sh	60	20	20	60
CBN19030507	CBN	CBN19030507	KS	AP	JR	62	10	N	27.40.611	82.30.203	11:05:00	16	100	C	9	0.42	0.35	0	0.0525	5.25	8	64	0	0.5	0.5	0	21	19.5	29.2	20.2	8.1	0.28	0.14	R	NA	NA	NA	0	0	0	0	0	S	M	Sh	70	15	15	70
CBN19030508	CBN	CBN19030508	KS	AP	JR	61	74	N	27.40.671	82.30.140	11:22:00	16	100	C	9	0.37	0.3	0	0.04625	4.625	8	64	0	0.5	0.5	0	21	20.4	30.8	21.2	8.4	0.24	0.16	R	LL	MP	NA	0.2	0.1	0	0	0	S	O	M	70	20	70	70
CBN19030509	CBN	CBN19030509	KS	AP	JR	70	43	N	27.40.743	82.30.032	11:54:00	16	100	C	9	0.454	0.3	0	0.05675	5.675	8	64	0	0.5	0.5	0	21	21.9	33.7	22.6	7.7	0.24	0.23	R	GA	NA	NA	0.05	0	0	0	0	S	Sh	M	0	20	10	70
CBN19030510	CBN	CBN19030510	KS	AP	JR	88	46	N	27.40.842	82.29.866	12:16:00	17	100	C	40	0.64	0.48	0.36	0.0186667	1.86667	15	525	0	0	0	15	21	22.4	33.8	22.5	8.7	0.26	0.27	R	NA	NA	NA	0	0	0	0	0	S	M	NA	85	15	0	85
CBN19030511	CBN	CBN19030511	KS	AP	JR	88	54	N	27.40.857	82.29.849	12:30:00	17	100	C	9	0.47	0.4	0.3	0.02125	2.125	8	64	0	2	0	0	21	23.2	34.6	22.6	8.1	0.55	0.28	R	FA	NA	NA	0.1	0	0	0	0	S	M	NA	90	10	0	90
CBN19030512	CBN	CBN19030512	KS	AP	JR	97	28	N	27.40.926	82.29.788	12:45:00	17	100	C	9	0.45	0.4	0.2	0.03125	3.125	8	64	0	0	0	0	4	22.7	34	22.5	7.9	0.42	0.31	R	RA	GA	NA	3	2	0	0	0	S	M	NA	85	15	0	85
CBN19041101	CBN	CBN19041101	KS	QT	KW	90	75	N	27.40.976	82.30.051	08:30:00	25	0	S	40	0.55	0.46	0.41	0.0116667	1.16667	12	420	8	6	0	0	21	23.7	38.9	25.4	7.3	0.25	0.21	R	RA	GA	NA	60	6	0	0	0	S	M	NA	90	10	0	90
CBN19041102	CBN	CBN19041102	KS	QT	KW	91	52	N	27.40.950	82.30.128	08:48:00	25	0	S	9	0.6	0.6	0.6	0	0	8	64	3	3	0	35	21	24.3	40.2	26.1	7.3	0.66	0.22	R	RA	GA	NA	50	5	0	0	0	S	M	NA	90	10	0	90
CBN19041103	CBN	CBN19041103	KS	QT	KW	82	79	N	27.40.871	82.30.294	09:18:00	25	0	S	9	0.675	0.6	0.6	0.009375	0.9375	8	64	0.5	1.5	0	0	21	24.8	41.2	26.5	7.4	0.78	0.25	R	GA	RA	O	3	3	1	0	0	S	M	NA	90	10	0	90
CBN19041104	CBN	CBN19041104	KS	QT	KW	77	22	N	27.40.721	82.30.722	09:51:00	29	0	S	9	0.75	0.675	0.6	0.01875	1.875	8	64	2.5	2	0	0	21	24.3	42	27.4	7.5	0.85	0.30	R	RA	NA	NA	0.5	0	0	60	0	S	NA	NA	100	0	0	100
CBN19041105	CBN	CBN19041105	KS	QT	KW	34	68	N	27.40.366	82.30.484	10:35:00	29	0	S	9	0.6	0.5	0.4	0.025	2.5	8	64	0.5	3	0	0	21	25.2	42.7	27.4	7.2	1	0.34	R	LL	O	NA	0.2	0.1	0	0	0	S	M	NA	90	10	0	90
CBN19041106	CBN	CBN19041106	KS	QT	KW	45	8	N	27.40.479	82.30.584	11:09:00	31	50	PC	40	0.38	0.4	0.41	-0.003	-0.3	10	350	3	2	0	0	21	25.9	43.1	27.2	7.2	0.97	0.38	R	MP	RA	NA	0.1	0.1	0	0	0	S	M	NA	85	15	0	85
CBN19041107	CBN	CBN19041107	KS	QT	KW	45	82	N	27.40.487	82.30.527	11:23:00	31	50	PC	9	0.525	0.5	0.5	0.003125	0.3125	8	64	6	0	0	10	21	24.6	41.9	27.1	7.1	0.74	0.40	R	FA	RA	NA	20	12	0	0	0	S	M	NA	85	15	0	85
CBN19041108	CBN	CBN19041108	KS	QT	KW	55	17	N	27.40.512	82.30.509	11:41:00	31	50	PC	9	0.6	0.55	0.5	0.0125	1.25	8	64	1	2.5	0	0	21	24.5	41.8	27.1	7	0.65	0.43	R	LL	RA	NA	10	8	0	0	0	S	M	NA	90	10	0	90
CBN19041109	CBN	CBN19041109	KS	QT	KW	52	53	N	27.40.553	82.30.23	12:10:00	31	50	PC	9	0.575	0.55	0.5	0.009375	0.9375	8	64	1	3	0	0	21	25	41.6	26.8	7	0.8	0.45	R	LL	NA	NA	16	0	0	0	0	S	M	NA	60	40	0	60
CBN19041110	CBN	CBN19041110	KS	QT	KW	61	39	N	27.40.630	82.30.195	12:28:00	31	50	PC	9	0.75	0.725	0.55	0.025	2.5	8	64	3	1	0	10	21	26.2	43.3	27.1	6.9	0.98	0.46	R	O	GA	NA	1	0.5	0	10	0	S	NA	NA	100	0	0	100
CBN19041111	CBN	CBN19041111	KS	QT	KW	61	57	N	27.40.657	82.30.174	12:40:00	31	40	PC	40	0.82	0.71	0.48	0.0261538	2.61538	13	455	5	0	0	3	21	26.4	43.5	27.2	6.9	1.2	0.46	R	NA	NA	NA	0	0	0	0	0	S	NA	NA	100	0	0	100
CBN19041112	CBN	CBN19041112	KS	QT	KW	70	71	N	27.40.771	82.30.010	13:10:00	31	40	PC	9	0.9	0.9	0.7	0.025	2.5	8	64	3	2	0	0	21	26.2	42.9	26.8	7.3	0.87	0.50	R	O	FA	NA	0.5	0.1	0	0	0	S	NA	NA	100	0	0	100
CBR18032301	CBR	CBR18032301	KS	AP	KW	41	45	R	27.41.448	82.30.518	13:05:00	42	0	S	9	0.4	0.4	0	0.05	5	8	64	4	0	0.5	0	4	22.4	35.7	23.8	8.3	0.18	0.27	R	LL	NA	NA	0.5	0	0	0	0	M	S	NA	50	50	0	50
CBR18032302	CBR	CBR18032302	KS	AP	KW	53	84	R	27.41.583	82.30.343	13:59:00	40	0	S	9	0.9	0.3	0	0.1875	18.75	4.8	38.4	20	0	0	5	21	21.4	40.5	28.2	7.7	0.35	0.38	R	NA	NA	NA	0	0	0	0	0	M	S	NA	50	50	0	50
CBR18032303	CBR	CBR18032303	KS	AP	KW	53	79	R	27.41.579	82.30.393	14:25:00	38	0	S	40	1.1	0.65	0.1	0.2	20	5	175	8	0	0.5	1	15	21.5	43.8	28.3	7.5	0.3	0.30	R	NA	NA	NA	0	0	0	0	0	S	M	NA	52	48	0	52
CBR18032304	CBR	CBR18032304	KS	AP	KW	54	17	R	27.41.518	82.30.427	15:00:00	39	0	S	9	0.67	0.65	0.2	0.652778	65.2778	0.72	5.76	0	0	0	0	21	21.5	41	28.4	7.7	0.29	0.44	R	NA	NA	NA	0	0	0	0	0	S	M	NA	60	40	0	60
CBR18032305	CBR	CBR18032305	KS	AP	KW	44	83	R	27.41.483	82.30.438	15:22:00	28	0	S	9	0.65	1.1	0.4	0.03125	3.125	8	64	5	0	0	5	21	20.8	40.6	28.6	7.8	0.15	0.46	R	CJ	LL	NA	0.01	0.01	0	0	0	S	M	NA	60	40	0	60
CBR18032306	CBR	CBR18032306	KS	AP	KW	44	61	R	27.41.464	82.30.410	15:40:00	26	0	S	9	1.2	1.2	0.3	0.1125	11.25	8	64	10	0	0	25	21	21.4	40.6	28.2	7.7	0.2	0.52	R	NA	NA	NA	0	0	0	0	0	S	M	NA	60	40	0	60
CBR18032307	CBR	CBR18032307	KS	AP	KW	45	57	R	27.41.461	82.30.580	16:14:00	24	0	S	9	0.85	0.75	0.6	0.03125	3.125	8	64	5	0	0	45	5	20.7	40.9	28.9	7.8	0.39	0.56	R	LL	NA	NA	0.05	0	0	0	0	M	S	NA	70	30	0	30
CBR18032308	CBR	CBR18032308	KS	AP	KW	46	62	R	27.41.469	82.30.632	16:37:00	25	0	S	9	1.2	1	0.55	0.0928571	9.28571	7	56	8	0	0	0	20	20.2	40.3	28.1	7.8	0.31	0.58	R	NA	NA	NA	0	0	0	0	0	M	S	NA	73	17	0	17
CBR18032309	CBR	CBR18032309	KS	AP	KW	46	53	R	27.41.459	82.30.639	16:55:00	24	0	S	9	1.2	0.9	0.1	0.1375	13.75	8	64	1	0	0	25	20	20.4	40.7	28.9	7.9	0.31	0.59	R	LL	NA	NA	1	0	0	0	0	M	S	NA	75	15	0	15
CBR18032310	CBR	CBR18032310	KS	AP	KW	49	90	R	27.41.499	82.30.605	17:30:00	23	0	S	40	1.45	1.05	0.45	0.125	12.5	8	280	5	0	0	15	21	20.6	40.3	28.5	7.8	0.14	0.6	R	NA	NA	NA	0	0	0	0	0	M	S	Sh	45	45	10	45
CBR18032311	CBR	CBR18032311	KS	AP	KW	56	59	R	27.41.561	82.30.645	18:10:00	22	0	S	9	1.1	0.85	0.5	0.1	10	6	48	6	0	0	100	21	20.4	39.93	28.2	8	0.56	0.60	F	LL	NA	NA	0.1	0	0	0	0	S	M	NA	50	50	0	50
CBR18052101	CBR	CBR18052101	KS	QT	LS	56	97	R	27.41.595	82.30.675	11:12:00	31	90	MC, R	40	2.5	1.5	0.5	0.285714	28.5714	7	245	20	2.4	0	40	21	25.3	42.5	27.1	7.6	0.75	0.41	F	GA	NA	NA	0.05	0	0	0	0	S	M	Sh	75	20	5	75
CBR18052102	CBR	CBR18052102	KS	QT	LS	66	32	R	27.41.635	82.30.625	11:50:00	32	90	M, C	9	1.2	1.18	0.6	0.075	7.5	8	64	15	1.2	0	30	21	25.6	43	27.3	7.8	0.76	0.40	F	NA	NA	NA	0	0	0	0	0	S	M	Sh	50	45	5	50
CBR18052103	CBR	CBR18052103	KS	QT	LS	56	89	R	27.41.585	82.30.695	12:19:00	29	90	MC, R	9	1.3	0.75	0.4	0.1125	11.25	8	64	20	1.5	0	5	21	25.8	42.3	26.7	7.7	0.84	0.40	F	GA	LL	NA	0.5	0.05	0	0	0	S	M	Sh	75	20	5	75
CBR18052104	CBR	CBR18052104	KS	QT	LS	46	83	R	27.41.485	82.30.675	13:00:00	32	85	MC	40	0.7	1.3	0.7	0	0	15	525	10	3.5	0	10	21	25.6	42.4	26.9	8	0.73	0.40	F	NA	NA	NA	0	0	0	0	0	S	M	Sh	60	35	5	60
CBR18052105	CBR	CBR18052105	KS	QT	LS	45	79	R	27.41.475	82.30.595	13:26:00	31	99	C	9	0.7	1	0.68	0.0025	0.25	8	64	5	0	0	5	5	26.3	42.8	26.7	7.7	0.76	0.41	R	LL	NA	NA	0.2	0	0	0	0	S	M	Sh	55	30	15	55
CBR18052106	CBR	CBR18052106	KS	QT	LS	45	56	R	27.41.455	82.30.565	13:41:00	29	100	C, R	9	1.1	0.6	0.4	0.35	35	2	16	0	0	0	25	8	26.4	42.8	26.7	7.7	0.65	0.41	R	NA	NA	NA	0	0	0	0	0	M	S	Sh	50	30	20	30
CBR18052107	CBR	CBR18052107	KS	QT	LS	45	71	R	27.41.475	82.30.515	14:04:00	29	100	C, R	9	0.65	1.2	0.64	0.00125	0.125	8	64	5	0.5	0	10	5	26.2	42.6	26.7	7.8	0.71	0.42	R	GA	LL	NA	0.3	0.05	0	0	0	S	M	NA	60	40	0	60
CBR18052108	CBR	CBR18052108	KS	QT	LS	43	93	R	27.41.495	82.30.335	14:42:00	31	100	C	40	0.65	1.2	0.45	0.0222222	2.22222	9	315	20	0.5	0	2	21	26.9	43.8	27.1	8.4	0.45	0.44	R	NA	NA	NA	0	0	0	0	0	M	S	NA	60	40	0	40
CBR18052109	CBR	CBR18052109	KS	QT	LS	53	25	R	27.41.525	82.30.355	14:58:00	30	97	C, B	9	0.6	0.95	0.6	0	0	8	64	3	0	0	0	21	26.8	44	27.3	8	0.65	0.46	R	LL	NA	NA	0.1	0	0	0	0	S	M	Sh	60	39	1	60
CBR18052110	CBR	CBR18052110	KS	QT	LS	43	97	R	27.41.495	82.30.375	15:12:00	30	97	C, B	9	1.3	1.1	0.55	0.09375	9.375	8	64	20	0	0	0	21	26.7	43.5	27	7.8	0.65	0.47	R	Sh	NA	NA	0.1	0	0	0	0	M	S	Sh	60	35	5	35
CBR18052111	CBR	CBR18052111	KS	QT	LS	43	85	R	27.41.485	82.30.355	15:23:00	31	95	C, B	9	0.7	1.2	0.57	0.01625	1.625	8	64	8	0	0	1	21	26.8	43.9	27.3	8	0.63	0.48	R	LL	NA	NA	0.1	0	0	0	0	M	S	Sh	45	40	15	40
CBR18052112	CBR	CBR18052112	KS	QT	LS	45	42	R	27.41.445	82.30.525	16:15:00	30	98	C, B	9	0.7	0.6	0.4	0.0375	3.75	8	64	3.5	0	0.6	0	3.5	28.3	34.1	19.9	8.6	0.71	0.52	R	Sh	NA	NA	0.01	0	0	0	0	S	M	Sh	45	45	10	45
CBR18072401	CBR	CBR18072401	KS	JR	DS	45	33	R	27.41.443	82.30.536	07:58:00	27	50	MS	9	0.4	0.4	0.1	0.0375	3.75	8	64	4.7	0	0.15	0	4.7	28.9	33.2	19.1	8.2	0.45	1.61	R	LL	NA	NA	0.2	0	0	0	0	M	S	NA	70	30	0	30
CBR18072402	CBR	CBR18072402	KS	JR	DS	46	92	R	27.41.493	82.30.622	08:24:00	30	60	MC	9	1.3	1.05	0.75	0.06875	6.875	8	64	10	1.2	0	1	21	28.2	43.5	26.1	8	0.61	1.68	R	NA	NA	NA	0	0	0	0	0	S	M	NA	50	50	0	50
CBR18072403	CBR	CBR18072403	KS	JR	DS	57	42	R	27.41.547	82.30.723	08:45:00	30	70	MC	9	0.67	0.67	0.54	0.01625	1.625	8	64	20	0	0	0	20	27.7	44.2	26.9	7.8	0.54	1.76	R	O	LL	NA	0.2	0.1	0	0	0	S	M	NA	50	50	0	50
CBR18072404	CBR	CBR18072404	KS	JR	DS	66	22	R	27.41.626	82.30.628	09:11:00	31	70	MC, B	9	1.3	1.1	0.9	0.114286	11.4286	3.5	28	20	0.5	0	5	20	27.9	43.3	26.2	7.8	0.66	1.87	R	NA	NA	NA	0	0	0	0	0	S	M	NA	50	50	0	50
CBR18072405	CBR	CBR18072405	KS	JR	DS	66	00	R	27.41.601	82.30.609	09:32:00	31	70	MC, B	40	1.85	1.5	0.95	0.1125	11.25	8	280	20	0	0	10	20	28.2	43.4	26.1	8.7	0.43	1.97	R	NA	NA	NA	0	0	0	0	0	S	M	NA	50	50	0	50
CBR18072406	CBR	CBR18072406	KS	JR	DS	56	18	R	27.41.518	82.30.681	09:58:00	31	80	MC, B	9	1.1	0.8	0.7	0.05	5	8	64	20	0.8	0	0	20	28.1	43.1	26	8	0.62	2.04	R	NA	NA	NA	0	0	0	0	0	S	M	NA	50	50	0	50
CBR18072407	CBR	CBR18072407	KS	JR	DS	44	99	R	27.41.490	82.30.491	10:21:00	30	70	MC, B	9	1.3	0.9	0.8	0.0714286	7.14286	7	56	10	0	0	0	20	28.7	42.5	25.3	7.9	0.6	2.10	R	NA	NA	NA	0	0	0	0	0	S	M	NA	60	40	0	60
CBR18072408	CBR	CBR18072408	KS	JR	DS	87	76	R	27.41.487	82.30.476	10:50:00	30	70	MC, B	40	2.6	2.7	1.2	0.175	17.5	8	280	15	0	0	0	21	28.6	432	25.7	7.9	0.5	2.18	R	NA	NA	NA	0	0	0	0	0	S	M	NA	60	40	0	60
CBR18072409	CBR	CBR18072409	KS	JR	DS	54	23	R	27.41.521	82.30.436	10:58:00	32	80	PC, B	9	1.2	1.25	0.8	0.05	5	8	64	20	0	20	0	20	29.4	43.1	25.2	7.9	0.48	2.19	R	LL	NA	NA	0.07	0	0	0	0	M	S	NA	70	30	0	30
CBR18072410	CBR	CBR18072410	KS	JR	DS	53	4	R	27.41.505	82.30.347	11:15:00	3	80	MC, B	9	1.3	0.98	0.8	0.0714286	7.14286	7	56	20	0	0	15	20	29.6	43.1	25.1	7.9	0.56	2.22	R	CJ	NA	NA	0.05	0	0	0	0	M	S	NA	70	30	0	30
CBR18072411	CBR	CBR18072411	KS	JR	DS	43	99	R	27.41.494	82.30.391	11:37:00	34	50	MS	40	2.8	1.5	0.8	0.166667	16.6667	12	420	20	0	0	5	21	29.7	43.2	25.2	7.9	0.54	2.23	R	NA	NA	NA	0	0	0	0	0	S	M	O	45	45	10	45
CBR18072412	CBR	CBR18072412	KS	JR	DS	44	51	R	27.41.459	82.30.407	11:57:00	35	40	MS	9	1.4	1.1	0.9	0.0909091	9.09091	5.5	44	20	0	0	2	20	28.9	44.1	26.1	7.9	0.55	2.24	RF	NA	NA	NA	0	0	0	0	0	M	S	NA	80	20	0	20
CBR18103001	CBR	CBR18103001	KS	AP	KL	65	72	R	27.41.670	82.30.529	09:02:00	25	0	S	9	0.375	0.475	0.2	0.0233333	2.33333	7.5	60	0	0	0	75	21	24.5	38.2	24.6	7.3	0.38	0.41	F	CJ	NA	NA	0.1	0	0	0	0	S	M	NA	80	20	0	80
CBR18103002	CBR	CBR18103002	KS	AP	KL	66	82	R	27.41.680	82.30.623	09:23:00	25	0	S	9	1.21	0.75	0.25	0.213333	21.3333	4.5	36	1	0	0	10	21	24.4	38.4	24.7	7.4	0.28	0.38	F	CJ	NA	NA	0.1	0	0	0	0	S	NA	NA	100	0	0	100
CBR18103003	CBR	CBR18103003	KS	AP	KL	66	43	R	27.41.640	82.30.631	09:37:00	27	0	S	9	1.215	0.75	0.35	0.163208	16.3208	5.3	42.4	0	1	0	70	21	24.5	38.5	24.7	7.7	0.27	0.36	F	LL	NA	NA	0.1	0	0	0	0	S	M	NA	50	50	0	50
CBR18103004	CBR	CBR18103004	KS	AP	KL	56	88	R	27.41.586	82.30.687	10:27:00	27	0	S	40	1.86	0.85	0.21	0.117857	11.7857	14	490	0	2	0	0	21	25.1	38.8	24.7	7.6	0.42	0.25	F	LL	NA	NA	0.5	0	0	0	0	S	M	NA	90	10	0	90
CBR18103005	CBR	CBR18103005	KS	AP	KL	57	64	R	27.41.564	82.30.741	10:51:00	29	0	S	40	0.85	0.63	0.15	0.05	5	14	490	0	2	0	0	21	25.4	39.1	24.7	7.8	0.32	0.20	F	GA	RA	LL	1	1	0.5	50	0	S	M	NA	85	15	0	85
CBR18103006	CBR	CBR18103006	KS	AP	KL	45	65	R	27.41.463	82.30.554	11:38:00	31	0	S	9	1.125	0.6	0.4	0.18125	18.125	4	32	0	0	2	100	2.5	24.9	38.3	24.4	7.8	0.31	0.12	F	LL	NA	NA	0.2	0	0	15	0	M	S	NA	50	50	0	50
CBR18103007	CBR	CBR18103007	KS	AP	KL	45	63	R	27.41.460	82.30.535	11:55:00	29	0	S	9	0.885	0.925	0.5	0.048125	4.8125	8	64	0	2	1	50	4	25	38.2	24.3	7.6	0.3	0.11	F	LL	NA	NA	0.2	0	0	0	0	S	M	NA	80	20	0	80
CBR18103008	CBR	CBR18103008	KS	AP	KL	45	60	R	27.41.466	82.30.504	12:16:00	29	0	S	9	1.1	0.75	0.1	0.125	12.5	8	64	0	1.5	1	5	4.7	25.4	38.5	24.3	7.5	0.28	0.08	F	NA	NA	NA	0	0	0	0	0	S	M	NA	95	5	0	95
CBR18103009	CBR	CBR18103009	KS	AP	KL	44	93	R	27.41.499	82.30.430	12:46:00	29	0	S	9	0.575	0.4	0.2	0.046875	4.6875	8	64	0	0	0.5	15	21	25.8	38.9	24.3	7.4	0.22	0.06	F	GA	NA	NA	0.1	0	0	0	0	S	M	NA	95	5	0	95
CBR18103010	CBR	CBR18103010	KS	AP	KL	54	51	R	27.41.557	82.30.410	13:05:00	29	0	S	9	0.25	1	0.3	-0.00625	-0.625	8	64	0	0	0.3	0	6	26.9	39.6	24.3	7.5	0.23	0.03	F	NA	NA	NA	0	0	0	0	0	S	M	NA	70	30	0	70
CBR18103011	CBR	CBR18103011	KS	AP	KL	53	24	R	27.41.525	82.30.344	13:27:00	32	0	S	9	0.4	0.7	0.3	0.0125	1.25	8	64	0	0	0	0	21	26.9	39.3	24	7.5	0.25	0.02	F	NA	NA	NA	0	0	0	0	0	S	M	NA	90	10	0	90
CBR18103012	CBR	CBR18103012	KS	AP	KL	45	31	R	27.41.431	82.30.516	14:06:00	31	0	S	40	0.6	0.51	0.2	0.0210526	2.10526	19	665	2	0	0	0	4	27.8	0.07	0.3	7.6	0.18	0.02	RF	NA	NA	NA	0	0	0	0	0	M	NA	NA	100	0	0	0
CBR19021801	CBR	CBR19021801	KS	BM	PS	46	73	R	27.41.470	82.30.630	08:45:00	29	60	MC	9	1.12	1	0.2	0.115	11.5	8	64	0	0	0	10	15	22.2	34.6	23.1	6.9	0.15	-0.7	R	LL	O	NA	0.4	0.2	0	0	0	M	O	S	50	40	10	10
CBR19021802	CBR	CBR19021802	KS	BM	PS	46	97	R	27.41.501	82.30.675	09:17:00	29	60	MC	9	0.25	0.1	0.1	0.01875	1.875	8	64	0	0	2.5	0	21	30	5.1	20	7.3	0.18	-0.17	R	LL	O	NA	0.6	0.2	0	0	0	S	M	NA	70	30	0	70
CBR19021803	CBR	CBR19021803	KS	BM	PS	56	11	R	27.41.516	82.30.611	10:12:00	29	70	MC	9	0.57	0.4	0.1	0.05875	5.875	8	64	0	0	0	5	21	23	35.1	23.1	7.5	0.14	-.09	R	LL	St	NA	0.1	0.1	0	0	0	S	M	O	70	25	5	70
CBR19021804	CBR	CBR19021804	KS	BM	PS	45	42	R	27.41.446	82.30.525	10:35:00	29	60	MC	9	0.6	0.3	0	0.075	7.5	8	64	0	0	0	0	4	24.5	27.7	17.2	7.3	0.3	-0.04	R	NA	NA	NA	0	0	0	0	0	M	S	NA	90	10	0	10
CBR19021805	CBR	CBR19021805	KS	BM	PS	57	64	R	27.41.564	82.30.742	10:58:00	30	80	MC	9	0.6	0.4	0.2	0.05	5	8	64	0	1	0	5	21	23.3	36.9	24.3	7.2	0.15	0	R	RA	MP	NA	0.7	0.2	0	0	0	M	S	O	40	40	20	40
CBR19021806	CBR	CBR19021806	KS	BM	PS	66	29	R	27.41.626	82.30.692	11:25:00	30	80	MC	40	2.4	--	0.45	0.1625	16.25	12	420	0	1.5	0	2	21	23.8	36.8	23.9	7.6	0.19	0.09	R	NA	NA	NA	0	0	0	0	0	S	M	Sh	80	10	10	80
CBR19021807	CBR	CBR19021807	KS	BM	PS	36	90	R	27.41.592	82.30.605	11:52:00	30	50	PC	40	1.3	--	0.5	0.0666667	6.66667	12	420	0	0	0	0	21	23.9	35.8	23.1	7.3	0.21	0.13	R	NA	NA	NA	0	0	0	0	0	S	M	Sh	60	30	10	60
CBR19021808	CBR	CBR19021808	KS	BM	PS	53	65	R	27.41.562	82.30.352	12:25:00	30	50	MS	40	1.4	0.8	0.49	0.0758333	7.58333	12	420	0.5	0	0	0	21	24.4	35.9	23	7.5	0.2	0.21	R	NA	NA	NA	0	0	0	0	0	S	M	Sh	80	10	10	80
CBR19021809	CBR	CBR19021809	KS	BM	PS	53	47	R	27.41.540	82.30.373	12:52:00	31	40	MS	9	1.05	0.7	0.55	0.1	10	5	40	1	0	0	0	21	24.5	36.1	23.1	7.2	0.21	0.25	R	NA	NA	NA	0	0	0	0	0	S	M	NA	90	10	0	90
CBR19021810	CBR	CBR19021810	KS	BM	PS	54	21	R	27.41.528	82.30.414	13:05:00	31	40	MS	9	0.68	1	0	0.085	8.5	8	64	0	0	0	0	21	23.9	36.5	23.6	8.1	0.55	0.26	R	NA	NA	NA	0	0	0	0	0	S	M	NA	90	10	0	90
CBR19021811	CBR	CBR19021811	KS	BM	PS	54	1	R	27.41.504	82.30.418	13:15:00	33	30	MS	9	0.75	1.25	0.57	0.0225	2.25	8	64	0.5	0	0	0	21	23.9	33.6	23.3	7.2	0.41	0.28	R	NA	NA	NA	0	0	0	0	0	S	M	NA	90	10	0	90
CBR19021812	CBR	CBR19021812	KS	BM	PS	44	95	R	27.41.499	82.30.456	13:28:00	34	25	MS	9	1.25	1	0.55	0.107692	10.7692	6.5	52	0.5	0	0	10	21	24.2	36.5	23.4	7.2	0.46	0.30	R	NA	NA	NA	0	0	0	0	0	S	M	NA	90	10	0	90
CBR19042501	CBR	CBR19042501	KS	QT	AP	45	41	R	27.41.448	82.30.518	08:30:00	23	5	S	40	0.8	0.4	0	0.0533333	5.33333	15	525	0.5	0	0	0	4	25.4	33.9	21	6.9	0.52	0.21	R	NA	NA	NA	0	0	0	0	0	M	S	NA	80	20	0	20
CBR19042502	CBR	CBR19042502	KS	QT	AP	56	76	R	27.41.572	82.30.662	09:12:00	24	0	S	40	2.8	2.2	0.53	0.174615	17.4615	13	455	1	0	0	5	21	26.5	39.7	26.5	7.3	0.58	0.25	R	NA	NA	NA	0	0	0	0	0	S	M	Sh	80	10	10	80
CBR19042503	CBR	CBR19042503	KS	QT	AP	57	46	R	27.41.542	82.30.754	09:30:00	23	0	S	9	1.2	0.7	0.4	0.1	10	8	64	0	0	0	0	21	22.9	40.2	26.9	7.8	0.55	0.27	R	GA	LL	NA	5	0.25	0	0	0	M	S	NA	60	40	0	40
CBR19042504	CBR	CBR19042504	KS	QT	AP	57	31	R	27.41.538	82.30.711	10:00:00	29	0	S	9	0.65	0.5	0.3	0.04375	4.375	8	64	4	3	0	0	21	23.1	40.3	26.9	7.3	0.97	0.30	R	RA	GA	LL	8	7	1	20	0	M	S	O	70	20	10	20
CBR19042505	CBR	CBR19042505	KS	QT	AP	46	94	R	27.41.493	82.30.647	10:30:00	30	0	S	9	0.9	0.6	0.35	0.06875	6.875	8	64	1.5	2	0	10	21	24.5	41	27.1	7.4	0.51	0.33	R	GA	RA	NA	5	3	0	20	0	M	S	O	60	30	10	30
CBR19042506	CBR	CBR19042506	KS	QT	AP	75	68	R	27.41.467	82.30.584	10:49:00	31	0	S	9	1.27	1	0.6	0.08375	8.375	8	64	0.5	0	0	0	21	24.6	41.9	27.1	7.2	0.82	0.35	R	St	NA	NA	0.2	0	0	0	0	M	S	O	60	30	10	30
CBR19042507	CBR	CBR19042507	KS	QT	AP	44	96	R	27.41.499	82.30.469	11:20:00	31	50	PC	40	0.47	0.37	0.31	0.016	1.6	10	350	3	0	0	0	10	24.8	42.1	27.1	7.1	0.55	0.39	R	GA	NA	NA	23	0	0	0	0	M	S	NA	50	50	0	50
CBR19042508	CBR	CBR19042508	KS	QT	AP	53	74	R	27.41.577	82.30.346	11:56:00	34	50	PC	9	0.55	0.3	0.25	0.0375	3.75	8	64	4	4	0	0	4	24.8	41.7	26.9	7.1	0.41	0.41	R	NA	NA	NA	0	0	0	0	0	S	M	NA	50	50	0	50
CBR19042509	CBR	CBR19042509	KS	QT	AP	53	67	R	27.41.566	82.30.376	12:05:00	34	50	PC	9	0.725	1.2	0.65	0.009375	0.9375	8	64	2	0	0	0	21	25.3	42	26.8	7	0.47	0.43	R	NA	NA	NA	0	0	0	0	0	S	M	NA	90	10	0	90
CBR19042510	CBR	CBR19042510	KS	QT	AP	43	4	R	27.41.401	82.30.342	12:20:00	31	50	PC	9	0.95	1	0.4	0.06875	6.875	8	64	0.5	0	0	0	21	25.1	42	26.9	6.9	0.72	0.44	R	NA	NA	NA	0	0	0	0	0	S	M	NA	60	40	0	60
CBR19042511	CBR	CBR19042511	KS	QT	AP	43	74	R	27.41.477	82.30.346	12:36:00	31	50	PC	9	0.95	1.2	0.45	0.0625	6.25	8	64	2	0	0	0	5	25.2	42	26.8	6.9	0.39	0.45	R	NA	NA	NA	0	0	0	0	0	M	Sh	S	70	20	10	10
CBR19042512	CBR	CBR19042512	KS	QT	AP	43	38	R	27.41.427	82.30.383	12:45:00	31	50	PC	9	1.05	0.7	0.55	0.0625	6.25	8	64	10	0	0	0	21	25.1	41.9	26.9	6.8	0.61	0.46	R	LL	NA	NA	0.1	0	0	0	0	S	M	NA	90	10	0	90
DC18031401	DC	DC18031401	KS	JR	AP	50	41	D	27.49.553	82.23.021	09:50:00	21	0	S	9	0.45	0.5	0	0.05625	5.625	8	64	4	2	4	90	5	18.3	28.6	20.3	8.7	0.16	0.16	R	LL	NA	NA	2.5	0	0	0	0	M	NA	NA	100	0	0	0
DC18031402	DC	DC18031402	KS	JR	AP	50	9	D	27.49.505	82.23.096	10:15:00	26	0	S	9	0.6	0.5	0	0.075	7.5	8	64	0.5	0.5	0.5	0	1	18.7	31.3	22.4	8.7	0.18	0.19	R	RA	HP	NA	4	0.1	0	0	0	M	S	NA	90	10	0	10
DC18031403	DC	DC18031403	KS	JR	AP	42	97	D	27.49.498	82.23.277	11:03:00	30	0	S	9	0.77	0.55	0	0.09625	9.625	8	64	3	0.2	0.5	30	8	16.9	32.2	24.2	8.5	0.27	0.27	R	LL	U	P	1	0.2	0.05	0	0	M	S	NA	90	10	0	10
DC18031404	DC	DC18031404	KS	JR	AP	42	98	D	27.49.499	82.23.284	11:27:00	30	0	S	9	0.75	0.65	0.2	0.06875	6.875	8	64	1	0	0	20	15	16.9	32.2	24.2	8.5	0.3	0.30	R	LL	RA	O	1	0.3	0.1	0	0	M	S	O	89	9	2	9
DC18031405	DC	DC18031405	KS	JR	AP	43	90	D	27.49.500	82.23.309	11:54:00	30	0	S	9	0.85	0.85	0	0.10625	10.625	8	64	4.5	0	0	20	21	16.7	31.7	23.9	8.9	0.21	0.34	R	BA	LL	O	0.5	0.25	0.1	0	0	M	S	NA	90	10	0	10
DC18031406	DC	DC18031406	KS	JR	AP	43	92	D	27.49.492	82.23.319	12:20:00	31	0	S	40	0.9	0.5	0.3	0.0722892	7.22892	8.3	290.5	5	0	0	40	21	16.9	30.9	23.2	9	0.95	0.37	R	NA	NA	NA	0	0	0	0	0	M	S	O	90	5	5	5
DC18031407	DC	DC18031407	KS	JR	AP	74	94	D	27.49.798	82.23.448	13:54:00	34	0	S	9	0.68	0.53	0.44	0.03	3	8	64	1	0	0	15	5	18.2	34.6	25.5	7.9	0.21	0.43	R	LL	NA	NA	8	0	0	0	0	M	NA	NA	100	0	0	0
DC18031408	DC	DC18031408	KS	JR	AP	74	63	D	27.49.763	82.23.431	14:32:00	31	0	S	40	0.72	0.8	0.4	0.0581818	5.81818	5.5	192.5	5.5	0	0	45	21	18.7	34.8	25.2	7.8	0.41	0.42	RF	LL	RA	NA	3	1	0	0	0	M	NA	NA	100	0	0	0
DC18031409	DC	DC18031409	KS	JR	AP	74	41	D	27.49.740	82.23.421	15:41:00	31	0	S	9	0.8	0.9	0.3	0.125	12.5	4	32	2	0	0	90	3	19.5	34.7	24.8	7.8	0.15	0.40	F	LL	RA	NA	3.5	1	0	0	0	M	NA	NA	100	0	0	0
DC18031410	DC	DC18031410	KS	JR	AP	53	84	D	27.49.581	82.23.347	16:15:00	29	0	S	40	0.5	0.52	0.52	-0.00166667	-0.166667	12	420	3	2	0	50	21	19.9	39.8	24.5	7.2	0.65	0.38	F	A	NA	NA	20	0	0	0	0	M	NA	NA	100	0	0	0
DC18031411	DC	DC18031411	KS	JR	AP	51	58	D	27.49.561	82.23.794	17:07:00	28	0	S	9	0.73	0.95	0.3	0.0767857	7.67857	5.6	44.8	2	0	0	80	3	18.5	33.4	24.2	7.8	0.2	0.34	F	LL	NA	NA	2.5	0	0	0	0	M	NA	NA	100	0	0	0
DC18031412	DC	DC18031412	KS	JR	AP	53	4	D	27.49.502	82.23.348	17:50:00	27	0	S	9	0.9	0.9	0.2	0.2	20	3.5	28	2	0	0	35	21	19.4	34.1	24.3	7.8	0.73	0.32	F	LL	NA	NA	0.5	0	0	0	0	M	NA	NA	100	0	0	0
DC18061401	DC	DC18061401	KS	LS	DS	59	89	D	27.49.583	82.33.995	08:51:00	31	70	PC	9	0.47	0.5	0.8	-0.04125	-4.125	8	64	5	2	0	0	5	28.1	21.1	11.8	8.3	1	0.42	RF	LL	NA	NA	0.1	0	0	0	0	M	NA	NA	100	0	0	0
DC18061402	DC	DC18061402	KS	LS	DS	40	95	D	27.49.498	82.23.056	09:21:00	34	40	MS	40	0.85	0.78	0.7	0.0125	1.25	12	420	20	5	0	5	20	28.3	31.4	18.4	7.8	1	0.43	R	GA	HP	MP	75	1	0.5	0	0	M	NA	NA	100	0	0	0
DC18061403	DC	DC18061403	KS	LS	DS	51	3	D	27.49.501	82.23.137	09:52:00	34	40	MS	9	0.7	0.97	1.1	-0.05	-5	8	64	5	5	0	0	10	28.3	32.8	19.1	7.7	0.56	0.46	R	GA	NA	NA	0.1	0	0	0	0	M	S	NA	80	20	0	20
DC18061404	DC	DC18061404	KS	LS	DS	42	97	D	27.49.499	82.23.274	10:10:00	40	40	MS	9	1.4	0.85	0.7	0.0875	8.75	8	64	20	3.4	0	5	20	30	32.9	19.3	7.5	0.95	0.48	R	LL	NA	NA	0.5	0	0	0	0	M	S	NA	80	20	0	20
DC18061405	DC	DC18061405	KS	LS	DS	53	2	D	27.49.503	82.23.323	10:45:00	30	30	MS	9	1	1.5	0.95	0.00625	0.625	8	64	20	4.5	0	0	20	27.8	33.6	19.9	7.5	0.77	0.54	R	NA	NA	NA	0	0	0	0	0	M	NA	NA	100	0	0	0
DC18061406	DC	DC18061406	KS	LS	DS	63	87	D	27.49.681	82.23.375	12:41:00	35	15	MS	9	1.05	1	0.9	0.0306122	3.06122	4.9	39.2	2	0	0	10	2	28.7	32.6	18.8	7.3	0.58	0.82	R	HP	LL	NA	2	0.1	0	0	0	M	Sh	NA	90	10	0	0
DC18061407	DC	DC18061407	KS	LS	DS	63	77	D	27.49.677	82.23.373	13:00:00	37	20	MS	9	1	1	0.75	0.0416667	4.16667	6	48	3.5	0	0	0	3.5	29.1	33.1	19	7.2	0.7	0.86	R	RA	LL	NA	15	1.5	0	0	0	M	S	Sh	70	20	10	20
DC18061408	DC	DC18061408	KS	LS	DS	63	65	D	27.49.661	82.23.351	13:31:00	38	30	MS	9	1.1	1.2	0.8	0.0428571	4.28571	7	56	7	0	0	15	7	30.1	35.9	20	7.4	0.58	0.91	R	LL	RA	NA	0.5	0.2	0	0	0	M	S	Sh	60	30	10	30
DC18061409	DC	DC18061409	KS	LS	DS	63	44	D	27.49.645	82.23.348	13:55:00	38	60	PC	9	1.2	0.9	0.85	0.05	5	7	56	20	0	0	0	20	30.8	36.2	20.2	7	0.55	0.94	R	NA	NA	NA	0	0	0	0	0	M	S	Sh	60	30	10	30
DC18061410	DC	DC18061410	KS	LS	DS	53	61	D	27.49.565	82.23.318	14:22:00	35	50	PC	9	0.98	1.18	1.25	-0.0421875	-4.21875	6.4	51.2	0	0	0	0	0	31.7	37.6	20.7	7.3	0.75	0.96	R	NA	NA	NA	0	0	0	0	0	M	S	Sh	70	20	10	20
DC18080301	DC	DC18080301	KS	LS	DS	74	53	D	27.49.451	82.23.261	08:23:00	30.5	40	S	9	1.3	1	1	0.0681818	6.81818	4.4	35.2	20	2	0	0	20	27.6	7.2	9.7	7.7	0.49	2.10	F	HP	NA	NA	2	0	0	0	0	M	NA	NA	100	0	0	0
DC18080302	DC	DC18080302	KS	LS	DS	64	77	D	27.49.404	82.23.222	08:48:00	30	40	MS	40	0.75	0.87	0.87	-0.024	-2.4	5	175	6	0	0	0	6	27.6	17.2	9.7	7.7	0.49	2.08	F	RA	NA	NA	0.5	0	0	0	0	M	NA	NA	100	0	0	0
DC18080303	DC	DC18080303	KS	LS	DS	40	94	D	27.49.300	82.23.348	09:19:00	30.5	40	MS	9	1.2	0.8	0.6	0.075	7.5	8	64	20	1	0	20	20	26.2	0.7	0.4	8.1	0.57	2.00	F	RA	LL	NA	0.2	0.07	0	0	0	M	S	NA	95	5	0	5
DC18080304	DC	DC18080304	KS	LS	DS	50	7	D	27.49.303	82.23.528	09:36:00	31.6	40	MS	9	1.2	0.9	0.4	0.1	10	8	64	3.5	0	1	15	3.5	26.5	1.9	1	7.4	0.52	1.99	F	LL	NA	NA	0.2	0	0	0	0	M	S	NA	95	5	0	5
DC18080305	DC	DC18080305	KS	LS	DS	52	8	D	27.49.300	82.23.114	09:52:00	3.4	40	MS	9	1.1	1.25	1	0.0125	1.25	8	64	20	3	0	0	20	26.4	1.9	0.9	7	0.53	1.95	F	St	LL	RA	1	0.1	0.1	0	0	M	S	NA	90	10	0	10
DC18080306	DC	DC18080306	KS	LS	DS	41	99	D	27.49.300	82.23.124	10:08:00	33.8	40	S	9	1.15	1	0.7	0.05625	5.625	8	64	15	0	0	3	15	26.5	1.6	0.8	7.8	0.63	1.93	F	LL	NA	NA	0.2	0	0	0	0	M	S	NA	93	7	0	7
DC18080307	DC	DC18080307	KS	LS	DS	52	4	D	27.49.300	82.23.146	10:23:00	31.6	40	MS	40	1.2	1.2	0.75	0.05625	5.625	8	280	20	0	0	10	20	26.6	2.3	1.1	7.7	0.3	1.92	F	LL	NA	NA	0.1	0	0	0	0	M	S	NA	90	10	0	10
DC18080308	DC	DC18080308	KS	LS	DS	53	0	D	27.49.300	82.23.189	10:45:00	32.7	50	MS	40	1.2	1.2	1	0.025	2.5	8	280	20	2.5	0	0	20	26.8	3.2	1.6	7.5	0.49	1.80	F	LL	NA	NA	0.5	0	0	0	0	M	S	NA	95	5	0	5
DC18080309	DC	DC18080309	KS	LS	DS	53	4	D	27.49.300	82.23.214	11:01:00	34.4	50	MS	9	1.1	1.2	0.75	0.04375	4.375	8	64	20	2	0	0	20	26.9	3	1.5	7.4	0.37	1.60	F	LL	AL	NA	0.7	0.1	0	0	0	M	S	NA	85	15	0	15
DC18080310	DC	DC18080310	KS	LS	DS	43	90	D	27.49.300	82.23.229	11:21:00	36.1	70	MS	9	1.1	1.1	0.95	0.01875	1.875	8	64	9	1	0	5	9	27.1	2.9	1.5	7.5	0.61	1.48	F	LL	NA	NA	1	0	0	0	0	M	S	NA	85	15	0	15
DC18080311	DC	DC18080311	KS	LS	DS	54	4	D	27.49.300	82.23.268	11:34:00	35	50	MS	9	0.94	1.2	1.15	-0.02625	-2.625	8	64	20	3	0	0	20	27.2	3.4	1.7	7.5	0.45	1.47	F	LL	O	NA	0.4	0.3	0	0	0	M	S	NA	70	30	0	30
DC18080312	DC	DC18080312	KS	LS	DS	45	92	D	27.49.300	82.23.312	11:49:00	36.1	40	MS	9	1	0.9	0.8	0.025	2.5	8	64	20	1.5	0	25	20	27.3	5.6	2.8	7.3	0.48	1.46	F	LL	NA	NA	0.5	0	0	0	0	O	M	S	50	30	20	20
DC18110601	DC	DC18110601	KS	JP	JH	54	8	D	27.49.501	82.23.488	07:48:00	26	80	MC	9	0.725	0.71	0	0.090625	9.0625	8	64	0	0	0.5	5	21	23.4	32.5	21	7.57	0.31	0.05	R	LL	RA	H	0.3	0.2	0.1	0	0	M	S	O	50	30	20	30
DC18110602	DC	DC18110602	KS	JP	JH	54	1	D	27.49.502	82.23.414	08:25:00	25	80	MC	40	2.5	0.81	0.56	0.2425	24.25	8	280	0	1.5	0	15	21	23.5	31.6	20.3	7.32	0.35	0.07	R	St	NA	NA	10	0	0	0	0	M	S	NA	80	20	0	20
DC18110603	DC	DC18110603	KS	JP	JH	43	91	D	27.49.499	8.23.310	09:14:00	27	60	MC	40	0.75	0.78	0.28	0.0671429	6.71429	7	245	0	1	0	30	21	23.7	30.3	19.3	7.3	0.26	0.13	R	St	O	NA	5	1	0	0	0	M	S	NA	60	40	0	40
DC18110604	DC	DC18110604	KS	JP	JH	52	4	D	27.49.504	82.23.244	09:45:00	27	30	PC	9	0.83	0.95	0.63	0.025	2.5	8	64	0	2	0	0	21	24.1	32.7	20.9	7.3	0.27	0.18	R	LL	NA	NA	1	0	0	0	0	M	S	NA	70	30	0	30
DC18110605	DC	DC18110605	KS	JP	JH	40	96	D	27.49.499	82.23.060	10:10:00	28	30	PC	9	0.9	0.6	0.41	0.06125	6.125	8	64	0	1.5	0	40	21	24.1	30.7	19.5	7.4	0.22	0.23	R	LL	RA	NA	1	0.3	0	0	0	M	S	NA	70	30	0	30
DC18110606	DC	DC18110606	KS	JP	JH	50	32	D	27.49.535	82.23.029	10:20:00	27	20	PC	9	0.95	0.8	0.7	0.0543478	5.43478	4.6	36.8	0	3	0	40	5	24.2	30.6	18.9	7.3	0.23	0.25	R	LL	NA	NA	0.6	0	0	0	0	M	NA	NA	100	0	0	0
DC18110607	DC	DC18110607	KS	JP	JH	51	58	D	27.49.559	82.23.180	11:00:00	30	20	PC	9	1.15	1.25	0.15	0.125	12.5	8	64	1	0	0	25	3	24.2	32.5	20.3	7.5	0.24	0.33	R	MP	LL	NA	3	1	0	0	0	M	S	NA	50	50	0	50
DC18110608	DC	DC18110608	KS	JP	JH	53	61	D	27.49.564	82.23.315	11:20:00	30	20	PC	9	0.85	0.6	0.4	0.107143	10.7143	4.2	33.6	1.3	0	0	0	21	24.8	37.8	21.2	7.3	0.2	0.36	R	NA	NA	NA	0	0	0	0	0	S	M	NA	55	45	0	55
DC18110609	DC	DC18110609	KS	JP	JH	53	85	D	27.49.584	82.23.352	11:40:00	31	10	PC	9	0.65	0.75	0.88	-0.02875	-2.875	8	64	3	3	0	0	21	24.8	33.2	20.8	7.4	0.2	0.40	R	LL	NA	NA	5	0	0	0	0	M	S	NA	60	40	0	40
DC18110610	DC	DC18110610	KS	JP	JH	63	35	D	27.49.638	82.23.350	11:55:00	31	10	PC	9	0.8	0.65	0.6	0.0344828	3.44828	5.8	46.4	2	3	0	0	21	24.9	32.4	20.3	7.4	0.18	0.43	R	LL	RA	NA	0.1	0.1	0	0	0	S	M	R	60	35	5	60
DC18110611	DC	DC18110611	KS	JP	JH	74	42	D	27.49.745	82.23.427	12:20:00	31	20	PC	9	0.87	1.1	0.8	0.00875	0.875	8	64	0	1.5	0	0	4	24.9	33.4	21	7.4	0.18	0.46	R	LL	NA	NA	0.6	0	0	0	0	M	S	NA	70	30	0	30
DC18110612	DC	DC18110612	KS	JP	JH	84	4	D	27.49.806	82.23.449	12:40:00	35	20	PC	40	0.9	0.96	0.61	0.0446154	4.46154	6.5	227.5	1	2.5	0	0	8	25.1	34.2	21.5	7.4	0.24	0.49	R	LL	NA	NA	0.2	0	0	0	0	M	S	NA	80	20	0	20
DC19030701	DC	DC19030701	KS	JR	LL	50	8	D	27.49.503	82.23.086	08:36:00	18	0	S	9	0.4	0.6	0	0.05	5	8	64	0	1.5	1.5	25	3	16.2	7.1	4.6	8.3	0.1	-0.04	F	LL	RA	U	0.3	0.1	0.1	0	0	M	NA	NA	100	0	0	0
DC19030702	DC	DC19030702	KS	JR	LL	51	1	D	27.49.500	82.23.115	08:43:00	18	0	S	9	0.55	0.15	0	0.06875	6.875	8	64	0	2	2	10	21	15.5	2.1	0.2	8	0.3	-0.02	F	RA	HP	LL	0.5	0.3	0.2	0	0	M	NA	NA	100	0	0	0
DC19030703	DC	DC19030703	KS	JR	LL	52	1	D	27.49.504	82.23.210	09:13:00	18	0	S	9	0.15	0.5	0.1	0.00625	0.625	8	64	0	1	1	0	21	18.2	13.3	7.8	8.6	0.09	-0.02	R	HP	RA	LL	1	0.4	0.1	0	0	M	NA	NA	100	0	0	0
DC19030704	DC	DC19030704	KS	JR	LL	53	2	D	27.49.504	82.23.324	09:50:00	20	0	S	9	0.45	0.6	0.3	0.01875	1.875	8	64	0	1	1	20	21	17.1	15.5	7.7	7.7	0.3	0	R	RA	LL	NA	0.3	0.1	0	0	0	M	NA	NA	100	0	0	0
DC19030705	DC	DC19030705	KS	JR	LL	54	1	D	27.49.502	82.23.416	10:07:00	23	0	S	9	0.275	0.675	0.45	-0.021875	-2.1875	8	64	0	2.5	1	10	21	16.3	12.7	9	8.1	0.35	0.02	R	LL	RA	NA	0.3	0.2	0	0	0	M	NA	NA	100	0	0	0
DC19030706	DC	DC19030706	KS	JR	LL	55	1	D	27.49.505	82.23.517	10:27:00	23	0	S	9	0.6	0.375	0.4	0.025	2.5	8	64	0	1	0.5	0	21	16	10	6.8	8.1	0.2	0.04	R	LL	RA	NA	0.8	0.3	0	0	0	M	S	NA	90	10	0	10
DC19030707	DC	DC19030707	KS	JR	LL	53	64	D	27.49.568	82.23.341	11:38:00	31	0	S	40	0.2	5	0	0.025	2.5	8	280	0	0	0	15	21	21.8	23.7	15.3	7.9	0.1	0.16	R	NA	NA	NA	0	0	0	0	0	M	S	NA	80	20	0	20
DC19030708	DC	DC19030708	KS	JR	LL	85	15	D	27.49.814	82.23.451	12:49:00	34	0	S	40	0.67	0.69	0.45	0.0366667	3.66667	6	210	0	0	0.5	25	21	20.5	25.8	17.5	7.4	0.76	0.28	R	NA	NA	NA	0	0	0	0	0	M	NA	NA	100	0	0	0
DC19030709	DC	DC19030709	KS	JR	LL	74	53	D	27.49.753	82.23.434	13:06:00	31	0	S	9	0.65	0.7	0.6	0.00625	0.625	8	64	0	0	0	10	21	21.1	18.9	12	18.9	0.53	0.33	R	LL	NA	NA	3	0	0	0	0	M	NA	NA	100	0	0	0
DC19030710	DC	DC19030710	KS	JR	LL	74	32	D	27.49.739	82.23.422	14:03:00	31	0	S	40	0.63	0.82	0.35	0.0466667	4.66667	6	210	0	0	0	30	10	22.6	25.5	16.4	7.6	0.22	0.39	R	NA	NA	NA	0	0	0	0	0	M	NA	NA	100	0	0	0
DC19030711	DC	DC19030711	KS	JR	LL	74	21	D	27.49.725	82.23.410	14:16:00	31	0	S	9	0.95	1.05	0.4	0.06875	6.875	8	64	0.3	0	0	30	4	22.6	25.5	16.4	7.6	0.22	0.40	R	LL	NA	NA	10	0	0	0	0	M	NA	NA	100	0	0	0
DC19030712	DC	DC19030712	KS	JR	LL	73	9	D	27.49.705	82.23.392	14:46:00	31	0	S	9	0.85	0.8	0.7	0.03	3	5	40	0	2	0	50	21	21.5	20.2	13.5	7.4	0.44	0.42	R	LL	NA	NA	4	0	0	0	0	M	NA	NA	100	0	0	0
DC19040901	DC	DC19040901	KS	KW	LL	49	23	D	27.49.557	82.23.020	08:55:00	26	95	C	9	0.925	0.75	0.55	0.046875	4.6875	8	64	10	2	0	0	15	24.9	0.3	0.1	7.8	0.6	0.30	F	RA	LL	NA	12	0.2	0	0	0	M	S	NA	90	10	0	10
DC19040902	DC	DC19040902	KS	KW	LL	41	93	D	27.49.498	82.23.138	09:20:00	27	80	MC	40	0.94	0.77	0.4	0.06	6	9	315	1	0	0	0	21	24.9	35.4	22.3	7.6	1	0.29	F	HP	NA	NA	2	0	0	0	0	M	S	NA	70	30	0	30
DC19040903	DC	DC19040903	KS	KW	LL	50	30	D	27.49.503	82.23.303	09:40:00	26	80	MC	9	1	1.1	0.9	0.0125	1.25	8	64	8	2	0	0	21	24.8	35.3	22.6	7.4	0.7	0.28	F	RA	NA	NA	2	0	0	0	0	M	O	NA	80	20	0	0
DC19040904	DC	DC19040904	KS	KW	LL	43	95	D	27.49.499	82.23.356	10:19:00	28	50	PC	40	1	1.2	0.68	0.04	4	8	280	3	0	0	0	21	24.6	36.7	23.1	7.5	0.63	0.27	F	St	RA	U	30	2	1	0	0	M	O	S	50	30	20	20
DC19040905	DC	DC19040905	KS	KW	LL	53	6	D	27.49.500	82.23.364	10:30:00	31	50	PC	9	1.1	1.3	0.6	0.0625	6.25	8	64	1	0	0	0	21	25	36.6	23.2	7.4	0.65	0.27	RF	St	LL	NA	5	0.1	0	0	0	M	O	S	60	30	10	10
DC19040906	DC	DC19040906	KS	KW	LL	53	8	D	27.49.501	82.23.387	10:47:00	30	70	MC	9	1.2	1.3	0.6	0.075	7.5	8	64	1	0	0	10	21	24.8	36.9	23.5	7.6	0.9	0.27	R	RA	LL	NA	0.3	0.3	0	0	0	M	S	O	40	40	20	40
DC19040907	DC	DC19040907	KS	KW	LL	54	1	D	27.49.503	82.23.412	11:04:00	31	70	MC	9	1.1	1.3	0.9	0.025	2.5	8	64	3	3	0	0	21	24.9	37.2	23.7	7.5	1	0.28	R	U	RA	LL	0.4	0.2	0.1	0	0	M	O	S	50	30	20	20
DC19040908	DC	DC19040908	KS	KW	LL	54	5	D	27.49.503	82.23.452	11:30:00	33	60	MC	9	1.15	1.3	1.1	0.00625	0.625	8	64	6	4	0	0	21	25.3	38	24	7.4	0.65	0.29	R	LL	RA	NA	0.1	0.1	0	0	0	M	O	S	60	30	10	10
DC19040909	DC	DC19040909	KS	KW	LL	54	4	D	27.49.501	82.23.441	11:48:00	33	60	MC	9	1.325	1.35	0.5	0.103125	10.3125	8	64	3	0	0	0	21	25.4	38.1	24	7.4	0.5	0.31	R	LL	U	NA	0.1	0.1	0	0	0	M	S	O	50	25	25	25
DC19040910	DC	DC19040910	KS	KW	LL	44	92	D	27.49.499	82.23.428	11:58:00	34	60	C	9	1.35	1.4	0.4	0.11875	11.875	8	64	1.5	0	0	2	7	25.4	38.1	24	7.4	0.5	0.32	R	LL	NA	NA	0.2	0	0	0	0	M	S	O	40	40	20	40
DC19040911	DC	DC19040911	KS	KW	LL	52	64	D	27.49.566	82.23.264	12:22:00	28	70	MC	40	0.95	0.95	0.65	0.0333333	3.33333	9	315	2.5	0	0	0	8	25.7	37.1	23.1	7.4	0.7	0.35	R	HP	NA	NA	5	0	0	0	0	S	M	NA	60	40	0	60
DC19040912	DC	DC19040912	KS	KW	LL	63	14	D	27.49.618	82.23.345	13:06:00	33	50	PC	9	1.1	1.1	0.8	0.0375	3.75	8	64	2	0	0	0	10	25.8	37.2	23.1	7.4	0.95	0.41	R	RA	LL	NA	1.2	1.2	0	0	0	M	S	NA	80	20	0	20
EGS18032001	EGS	EGS18032001	KS	JR	SF	68	36	D	27.44.630	82.27.861	08:39:00	34	10	S	9	1.15	0.77	0.5	0.232143	23.2143	2.8	22.4	0	0	0	10	2	22.3	41.7	28.4	8.1	0.74	0.19	F	LL	NA	NA	0.1	0	0	0	0	M	O	NA	50	50	0	0
EGS18032002	EGS	EGS18032002	KS	JR	SF	68	79	D	27.44.676	82.27.889	09:22:00	35	80	MC	40	2.5	2.4	0.5	0.181818	18.1818	11	385	0	1	0	45	2	22.3	41.5	28.2	8	0.85	0.18	F	NA	NA	NA	0	0	0	0	0	NA	NA	NA	0	0	0
EGS18032003	EGS	EGS18032003	KS	JR	SF	47	99	D	27.44.494	82.27.796	10:13:00	36	80	MC	9	1.2	1.2	0.6	0.166667	16.6667	3.6	28.8	0.5	0	0	80	1	22.5	41.7	28.5	8.2	0.64	0.15	F	CJ	NA	NA	0.1	0	0	0	0	M	O	Sh	50	40	10	0
EGS18032004	EGS	EGS18032004	KS	JR	SF	47	66	D	27.44.467	82.27.773	10:51:00	33	100	CW	40	2.5	2.5	0.56	0.2425	24.25	8	280	12	1	0	40	21	22.6	42.1	28.5	7.8	0.56	0.14	R	NA	NA	NA	0	0	0	0	0	NA	NA	NA	0	0	0
EGS18032005	EGS	EGS18032005	KS	JR	SF	37	95	D	27.44.395	82.27.752	11:15:00	24	100	CW	9	1.5	1.15	0.6	0.195652	19.5652	4.6	36.8	0.5	0.5	0	100	1	22.5	41.8	28.4	7.9	0.91	0.15	R	LL	NA	NA	0.5	0	0	0	0	O	M	NA	60	40	0	0
EGS18032006	EGS	EGS18032006	KS	JR	SF	38	41	D	27.44.349	82.27.818	11:44:00	32	100	CW	9	0.9	0.7	0.25	0.185714	18.5714	3.5	28	2	0	0	35	21	22.5	47.8	28.6	8.7	0.91	0.17	R	LL	CJ	NA	0.1	0.1	0	0	0	M	O	NA	60	40	0	0
EGS18032007	EGS	EGS18032007	KS	JR	SF	18	38	D	27.44.134	82.27.881	12:49:00	35	100	CW	9	1.4	1	0.8	0.15	15	4	32	20	0	0	80	21	22.1	41.5	28.3	8	0.8	0.23	R	LO	NA	NA	50	0	0	0	0	M	O	NA	80	20	0	0
EGS18032008	EGS	EGS18032008	KS	JR	SF	39	58	D	27.44.354	82.27.986	13:38:00	32	100	RW	9	1.15	1	0.75	0.133333	13.3333	3	24	20	0	0	100	3	22.5	41.3	28	8.1	0.75	0.31	F	O	NA	NA	0.1	0	0	0	0	O	M	NA	0	0	0	0
EGS18032009	EGS	EGS18032009	KS	JR	SF	30	53	D	27.44.377	82.28.006	13:48:00	32	100	CT	9	1	1.25	0.8	0.0666667	6.66667	3	24	0	0	0	100	1	22.5	41.4	28	8.1	0.5	0.32	R	O	CJ	NA	0.1	0.1	0	0	0	M	O	NA	70	30	0	0
EGS18062101	EGS	EGS18062101	KS	PS	KW	39	60	D	27.44.350	82.27.911	10:11:00	30	40	MS	9	1.3	0.9	0.7	0.181818	18.1818	3.3	26.4	20	0	0	80	20	31.1	44.6	25.3	7.7	1.07	0.53	R	NA	NA	NA	0	0	0	0	0	M	S	Sh	60	30	10	30
EGS18062102	EGS	EGS18062102	KS	PS	KW	37	42	D	27.44.349	82.27.720	10:40:00	34	45	MS, B	40	1.8	1.5	0.6	0.1	10	12	420	20	0	0	20	20	31.2	44.5	25.2	7.6	1.05	0.53	F	NA	NA	NA	0	0	0	0	0	M	O	S	50	30	20	20
EGS18062103	EGS	EGS18062103	KS	PS	KW	47	37	D	27.44.430	82.27.752	11:01:00	34	50	MS, B	9	1.3	0.9	0.6	0.175	17.5	4	32	20	0	0	5	20	31	44.3	25.2	7.6	1.09	0.52	F	GA	NA	NA	0.05	0	0	0	0	M	S	Sh	70	20	10	20
EGS18062104	EGS	EGS18062104	KS	PS	KW	57	19	D	27.44.516	82.27.794	11:20:00	34	50	MS, B	9	1.3	1	0.8	0.125	12.5	4	32	20	0.5	20	35	20	31	44.2	25.1	7.6	1.05	0.52	F	NA	NA	NA	0	0	0	0	0	M	S	Sh	60	30	10	30
EGS18062105	EGS	EGS18062105	KS	PS	KW	58	84	D	27.44.556	82.27.799	11:40:00	34	55	PC	40	2.5	0.65	0.4	0.21	21	10	350	20	0	0	40	20	31.3	44.3	25.2	7.6	1	0.51	F	GA	NA	NA	7	0	0	0	0	M	S	Sh	60	30	10	30
EGS18062106	EGS	EGS18062106	KS	PS	KW	74	27	D	27.44.697	82.28.463	12:40:00	35	60	PC	40	2.5	1.3	0.5	0.222222	22.2222	9	315	0.5	0	0	30	0.5	32	43.9	24.4	7.6	0.85	0.48	F	NA	NA	NA	0	0	0	0	0	M	S	Sh	40	30	30	30
EGS18062107	EGS	EGS18062107	KS	PS	KW	64	87	D	27.446.80	82.28.423	13:11:00	34	80	MC, B	9	1.3	0.95	0.35	0.19	19	5	40	0.5	0	0.6	10	0.5	32.2	43.6	2.1	7.6	1.2	0.40	F	NA	NA	NA	0	0	0	0	0	M	S	Sh	40	30	30	30
EGS18062108	EGS	EGS18062108	KS	PS	KW	53	4	D	27.44.505	82.28.340	13:33:00	34	75	MC, B	9	1.3	0.75	0.4	0.225	22.5	4	32	2	0	0	20	2	32	43.6	24.2	7.6	0.9	0.38	F	NA	NA	NA	0	0	0	0	0	M	S	Sh	40	30	30	30
EGS18062109	EGS	EGS18062109	KS	PS	KW	42	79	D	27.44.472	82.28.293	13:51:00	34	75	MC	9	1.3	0.9	0.3	0.188679	18.8679	5.3	42.4	1.5	0	2.5	95	1.5	32.4	43.7	24.1	7.6	1.2	0.35	F	LL	NA	NA	0.3	0	0	0	0	O	M	S	50	30	20	20
EGS18062110	EGS	EGS18062110	KS	PS	KW	31	50	D	27.44.354	82.28.107	14:12:00	31	100	C, B, R	9	0.6	0.7	0.4	0.025	2.5	8	64	20	0	0	30	20	31.8	42.8	23.9	7.7	1	0.32	F	NA	NA	NA	0	0	0	0	0	S	M	NA	65	35	0	65
EGS18062111	EGS	EGS18062111	KS	PS	KW	29	42	D	27.4.232	82.27.926	14:42:00	31	95	C	9	1.3	0.9	0.5	0.25	25	3.2	25.6	20	0	0	45	20	31.5	42.3	23.8	7.6	0.95	0.30	F	NA	NA	NA	0	0	0	0	0	M	S	Sh	80	10	10	10
EGS18062112	EGS	EGS18062112	KS	PS	KW	40	96	D	27.44.497	82.28.068	15:02:00	31	70	MC	9	0.65	0.5	0.5	0.01875	1.875	8	64	20	0.5	0	10	20	32.1	43.1	23.9	7.6	0.78	0.28	F	NA	NA	NA	0	0	0	0	0	S	M	NA	80	20	0	80
EGS18080101	EGS	EGS18080101	KS	LS	DS	39	61	D	27.44.360	82.27.912	08:14:00	30.5	5	MS	9	1.2	0.95	1.1	0.0217391	2.17391	4.6	36.8	1	0	0	25	1	27.8	30.6	17.9	7.3	0.63	1.49	F	LL	NA	NA	0.05	0	0	0	0	M	O	Sh	50	25	25	0
EGS18080102	EGS	EGS18080102	KS	LS	DS	38	68	D	27.44.366	82.27.881	08:36:00	31.1	10	S	40	3	3	0	0.2	20	15	525	3.7	0	0	25	3.7	27.9	30.8	18	7.4	0.63	1.42	F	NA	NA	NA	0	0	0	0	0	M	O	Sh	50	25	25	0
EGS18080103	EGS	EGS18080103	KS	LS	DS	38	59	D	27.44.354	82.27.898	09:04:00	31.1	20	MS	9	1.3	0.95	0.85	0.09	9	5	40	20	0.5	0	10	20	27.6	30.4	17.9	7.2	0.4	1.30	F	LL	NA	NA	0.02	0	0	0	0	M	O	Sh	50	30	20	0
EGS18080104	EGS	EGS18080104	KS	LS	DS	38	44	D	27.44.349	82.27.842	09:22:00	32.2	25	MS	9	1.3	0.85	0.47	0.176596	17.6596	4.7	37.6	20	0	0	95	20	27.9	30.8	18	7.2	0.7	1.28	F	O	NA	NA	0.2	0	0	0	0	M	O	Sh	50	30	20	0
EGS18080105	EGS	EGS18080105	KS	LS	DS	57	19	D	27.44.519	82.27.797	09:43:00	32.2	60	MS, B	9	1.3	0.85	0.6	0.125	12.5	5.6	44.8	20	0.5	0	85	20	27.9	31.2	18.3	7.2	0.67	1.17	F	Sh	NA	NA	0.01	0	0	0	0	R	M	S	70	20	10	10
EGS18080106	EGS	EGS18080106	KS	LS	DS	68	4	D	27.44.607	82.27.846	09:53:00	31.6	85	PC, B	9	1.3	1	1.28	0.0117647	1.17647	1.7	13.6	1.5	1.8	0	5	1.5	28.5	31.8	18.4	7.2	0.85	1.11	F	NA	NA	NA	0	0	0	0	0	O	M	Sh	60	30	10	0
EGS18080107	EGS	EGS18080107	KS	LS	DS	53	89	D	27.44.582	82.28.395	10:47:00	31.6	40	MS, B	40	3	2.5	0.2	0.186667	18.6667	15	525	2.5	0	0	0	2.5	29.5	31.4	17.7	7.5	0.45	1.00	F	O	NA	NA	3	0	0	0	0	M	S	Sh	40	40	20	40
EGS18080108	EGS	EGS18080108	KS	LS	DS	53	26	D	27.44.524	82.28.356	11:19:00	31.1	30	MS, B	9	1.3	0.9	0.75	0.144737	14.4737	3.8	30.4	5	1	0	25	5	29.7	31.5	17.8	7.5	0.82	0.98	F	NA	NA	NA	0	0	0	0	0	O	M	S	50	25	25	25
EGS18080109	EGS	EGS18080109	KS	LS	DS	43	72	D	27.44.471	82.28.328	11:43:00	33.8	50	MS, B	9	1.22	0.9	0.65	0.162857	16.2857	3.5	28	1	0.5	0	95	1	29.7	32.2	18.2	7.4	0.53	0.98	R	NA	NA	NA	0	0	0	0	0	O	M	S	50	25	25	25
EGS18080110	EGS	EGS18080110	KS	LS	DS	43	82	D	27.44.482	82.28.324	12:01:00	32.7	60	MS, B	9	1.3	1.1	0.8	0.113636	11.3636	4.4	35.2	1.5	1	0	10	1.75	29.8	31.7	17.8	7.4	0.82	1.00	R	O	MP	LL	0.5	0.1	0.05	0	0	O	M	S	50	25	25	25
EGS18080111	EGS	EGS18080111	KS	LS	DS	42	47	D	27.44.449	82.28.279	12:21:00	32.7	100	MC, W	9	1.2	0.6	0	0.171429	17.1429	7	56	3	0	2	80	3	29.5	31.1	17.6	7.3	0.81	1.03	R	LL	O	NA	0.8	0.6	0	0	0	O	M	Sh	50	25	25	0
EGS18110101	EGS	EGS18110101	KS	KW	LL	41	20	D	27.44.458	82.28.067	10:06:00	28	30	B, S	9	0.97	0.97	0.9	0.00875	0.875	8	64	20	5	0	15	21	23.4	35.4	23.1	7.8	0.88	0.58	F	NA	NA	NA	0	0	0	0	0	S	NA	NA	100	0	0	100
EGS18110102	EGS	EGS18110102	KS	KW	LL	41	20	D	27.44.429	82.28.102	10:16:00	28	30	B, S	9	0.97	0.95	0.95	0.0025	0.25	8	64	20	6	0	5	21	23.8	36.6	23.8	7.5	0.97	0.57	F	NA	NA	NA	0	0	0	0	0	S	NA	NA	100	0	0	100
EGS18110103	EGS	EGS18110103	KS	KW	LL	41	93	D	27.44.490	82.28.132	10:39:00	27	25	B, S	40	0.89	0.86	0.9	-0.000833333	-0.0833333	12	420	20	3	0	5	21	27.5	36.6	23.4	7.5	1.05	0.55	F	NA	NA	NA	0	0	0	0	0	S	NA	NA	100	0	0	100
EGS18110104	EGS	EGS18110104	KS	KW	LL	53	33	D	27.44.537	82.28.332	11:04:00	30	25	B, S	9	1.02	0.8	0.55	0.0854545	8.54545	5.5	44	0.5	0	0	5	2	24.8	36.9	23.4	7.3	0.95	0.50	F	NA	NA	NA	0	0	0	0	0	S	R	NA	50	50	0	50
EGS18110105	EGS	EGS18110105	KS	KW	LL	74	59	D	27.44.753	82.28.489	11:29:00	31	25	B, S	9	1.3	1.15	0.8	0.111111	11.1111	4.5	36	0	2	0	50	1	26.6	37.1	22.6	7.3	0.63	0.42	F	CJ	NA	NA	0.2	0	0	0	0	S	M	NA	90	10	0	90
EGS18110106	EGS	EGS18110106	KS	KW	LL	39	51	D	27.44.250	82.27.914	12:15:00	28	30	B, C	9	1.35	0.9	0.7	0.175676	17.5676	3.7	29.6	20	0	0	80	21	27.6	37.9	22.8	7.3	0.14	0.38	F	LL	O	NA	0.5	0.1	0	0	0	S	M	NA	85	15	0	85
EGS18110107	EGS	EGS18110107	KS	KW	LL	35	58	D	27.44.350	82.27.882	12:36:00	30	30	S, B	9	1.15	0.8	0.65	0.0862069	8.62069	5.8	46.4	0.5	0.5	0	70	21	26.5	37.8	23.3	7.2	0.58	0.34	F	LL	NA	NA	0.2	0	0	0	0	S	M	NA	85	15	0	85
EGS18110108	EGS	EGS18110108	KS	KW	LL	68	27	D	27.44.621	82.27.875	12:50:00	30	30	S, B	9	1.3	0.9	0.6	0.170732	17.0732	4.1	32.8	3	1	0	95	21	25.9	38	23.6	7.2	0.75	0.33	F	NA	NA	NA	0	0	0	0	0	S	M	O	50	30	20	50
EGS18110109	EGS	EGS18110109	KS	KW	LL	38	41	D	27.44.349	82.27.817	13:04:00	30	35	S, B	9	1.3	0.85	0.55	0.119048	11.9048	6.3	50.4	0.5	0	0	30	21	25.4	38	23.9	7.2	1.05	0.31	F	LL	NA	NA	0.1	0	0	0	0	S	M	O	50	30	20	50
EGS18110110	EGS	EGS18110110	KS	KW	LL	37	66	D	27.44.367	82.27.766	13:19:00	31	35	S, B	40	2	2.5	0.8	0.1	10	12	420	1.5	1	0	20	3	25.5	38.2	24	7.2	0.6	0.30	F	NA	NA	NA	0	0	0	0	0	S	O	M	40	40	20	40
EGS18110111	EGS	EGS18110111	KS	KW	LL	14	12	D	27.45.119	82.27.428	13:44:00	30	35	C, B	9	1.4	0.8	0	0.2	20	7	56	1	0	0	15	0	26	38.1	23.7	7.2	0.45	0.25	F	LL	NA	NA	1	0	0	0	0	S	M	O	40	30	30	40
EGS18110112	EGS	EGS18110112	KS	KW	LL	24	13	D	27.45.215	82.27.432	14:08:00	31	10	S, B	40	2	1.1	0.48	0.101333	10.1333	15	525	0	2	0	0	21	26.4	38.3	23.9	7.1	1.15	0.22	F	NA	NA	NA	0	0	0	0	0	S	O	NA	80	20	0	80
EGS19022001	EGS	EGS19022001	KS	EA	JR	38	53	D	27.44.350	82.27.832	08:12:00	24	25	PC	9	1.3	0.75	0	0.26	26	5	40	20	0	1	20	21	23.1	33.3	21.7	7.3	0.3	-0.16	F	O	LL	NA	1	0.5	0	0	0	M	O	S	60	30	10	10
EGS19022002	EGS	EGS19022002	KS	EA	JR	47	45	D	27.44.446	82.27.759	08:44:00	25	15	PC	9	1.25	0.65	0	0.195312	19.5312	6.4	51.2	0	0	1	20	21	23	33.6	22	7.3	0.95	-0.17	F	O	LL	NA	0.5	0.4	0	0	0	M	S	O	40	40	20	40
EGS19022003	EGS	EGS19022003	KS	EA	JR	68	15	D	27.44.614	82.27.854	09:08:00	27	75	PS	9	1.3	0.7	0	0.282609	28.2609	4.6	36.8	0	0	0.5	60	5	23.1	33.7	22	8.1	0.87	-0.17	F	LL	O	NA	0.2	0.2	0	0	0	M	S	O	50	30	20	30
EGS19022004	EGS	EGS19022004	KS	EA	JR	75	50	D	27.44.759	82.28.501	09:53:00	29	50	PS	40	1.8	0.8	0	0.18	18	10	350	0	3	3	0	10	23.2	33	21.5	7.2	0.65	-0.16	R	NA	NA	NA	0	0	0	0	0	S	Sh	M	45	45	10	45
EGS19022005	EGS	EGS19022005	KS	EA	JR	53	65	D	27.44.561	82.28.351	10:16:00	29	25	PC	9	1.15	0.65	0	0.176923	17.6923	6.5	52	0	0.5	0.5	25	3	23.3	32.5	21	7.2	0.35	-0.14	R	O	NA	NA	0.1	0	0	0	0	S	Sh	M	45	45	10	45
EGS19022006	EGS	EGS19022006	KS	EA	JR	43	90	D	27.44.499	82.28.208	10:29:00	29	50	PC	9	1.3	0.85	0.1	0.235294	23.5294	5.1	40.8	0	0.5	0.5	50	3	23.2	32.4	21.1	7.3	0.21	-0.12	R	NA	NA	NA	0	0	0	0	0	S	Sh	M	50	35	15	50
EGS19022007	EGS	EGS19022007	KS	EA	JR	41	44	D	27.44.443	82.28.143	10:53:00	31	40	PC	40	2	1.05	0.23	0.118	11.8	15	525	0	0	0.5	15	21	23.6	33.1	21.4	7.2	0.74	-0.1	R	NA	NA	NA	0	0	0	0	0	S	Sh	NA	90	10	0	90
EGS19022008	EGS	EGS19022008	KS	EA	JR	40	96	D	27.44.490	82.28.068	11:15:00	31	40	PC	9	0.4	0.4	0.28	0.015	1.5	8	64	0	2.5	0	50	21	23.8	33	21.2	7.2	0.75	-0.08	R	O	LL	NA	0.2	0.1	0	0	0	S	Sh	NA	85	15	0	85
EGS19022009	EGS	EGS19022009	KS	EA	JR	30	66	D	27.44.363	82.28.065	11:36:00	31	40	PC	9	1.3	0.73	0.35	0.202128	20.2128	4.7	37.6	0	0	0	70	2	24.1	32.4	20.6	7.3	1	-0.02	R	LL	NA	NA	0.1	0	0	0	0	S	M	O	40	40	20	40
EGS19022010	EGS	EGS19022010	KS	EA	JR	29	96	D	27.44.292	82.27.962	11:59:00	31	35	PC	9	1.3	0.8	0.3	0.232558	23.2558	4.3	34.4	0	0	0	80	21	23.5	3.1	19.9	7	0.9	0.02	R	O	LL	NA	2	0.1	0	0	0	M	O	S	60	30	10	10
EGS19022011	EGS	EGS19022011	KS	EA	JR	29	63	D	27.44.266	82.27.937	12:15:00	31	35	PC	9	1.35	0.98	0.65	0.2	20	3.5	28	0	0	0	60	6	23.4	30.6	19.7	7.1	0.72	0.05	R	LL	NA	NA	0.3	0	0	0	0	M	O	S	40	40	20	20
EGS19022012	EGS	EGS19022012	KS	EA	JR	32	98	D	27.44.393	82.28.280	12:43:00	31	25	PC	40	2.8	2.6	1.1	0.113333	11.3333	15	525	0.5	0	0	5	3	24	33.3	21.4	7.2	0.95	0.15	R	St	NA	NA	0.2	0	0	0	0	M	O	S	45	45	10	10
EGS19042301	EGS	EGS19042301	KS	JP	TL	37	75	D	27.44.373	82.27.757	09:00:00	25	0	S	9	1.4	0.9	0	0.28	28	5	40	1.5	0	0	5	3	22.1	38	25.7	7	0.76	0.37	F	O	LL	FA	1	0.5	0.1	0	0	M	Sh	S	70	20	10	10
EGS19042302	EGS	EGS19042302	KS	JP	TL	47	2	D	27.44.402	82.27.735	09:20:00	29	0	S	9	1.25	0.8	0.3	0.22619	22.619	4.2	33.6	0.5	1	0	85	21	22.1	37.7	26.3	7.3	0.47	0.36	F	O	LL	NA	1	0.2	0	0	0	M	Sh	NA	90	10	0	10
EGS19042303	EGS	EGS19042303	KS	JP	TL	47	4	D	27.44.404	82.27.742	09:27:00	29	0	S	9	1.4	0.75	0.4	0.238095	23.8095	4.2	33.6	0.5	1.5	0	80	21	22.1	38.7	26.3	7.3	0.47	0.36	F	LL	NA	NA	0.3	0	0	0	0	M	Sh	NA	90	10	0	0
EGS19042304	EGS	EGS19042304	KS	JP	TL	58	5	D	27.44.501	82.27.850	09:55:00	30	0	S	40	2.4	2.2	0.75	0.1375	13.75	12	420	0	0	0	30	2	21.9	38.7	26.4	7.3	0.78	0.34	F	NA	NA	NA	0	0	0	0	0	M	Sh	S	70	20	10	10
EGS19042305	EGS	EGS19042305	KS	JP	TL	79	42	D	27.44.740	82.27.923	10:38:00	31	0	S	40	2.2	2	0.2	0.181818	18.1818	11	385	0	0	0	10	3	22.3	39.1	26.5	7.3	0.69	0.34	R	O	NA	NA	1	0	0	0	0	S	M	Sh	60	30	10	60
EGS19042306	EGS	EGS19042306	KS	JP	TL	53	87	D	27.44.588	82.28.370	11:09:00	31	0	S	9	1.4	0.8	0.1	0.173333	17.3333	7.5	60	0	0	0	70	2	23.2	38.4	25.5	7.3	0.56	0.38	R	MG	LL	NA	1	0.5	0	0	0	M	Sh	S	40	40	20	20
EGS19042307	EGS	EGS19042307	KS	JP	TL	42	79	D	27.44.476	82.28.292	11:52:00	31	0	S	9	1.4	0.95	0.4	0.285714	28.5714	3.5	28	2	0	0	80	2	23.4	38.6	25.4	7.1	0.71	0.39	R	LL	NA	NA	0.1	0	0	0	0	M	Sh	S	60	20	20	20
EGS19042308	EGS	EGS19042308	KS	JP	TL	51	13	D	27.44.511	82.28.135	12:15:00	31	0	S	9	1.4	0.9	0.5	0.529412	52.9412	1.7	13.6	3.5	0	0	100	21	23.3	38.5	25.4	7.4	0.92	0.41	R	LL	NA	NA	0.1	0	0	0	0	Sh	M	S	60	30	10	10
EGS19042309	EGS	EGS19042309	KS	JP	TL	40	97	D	27.44.491	82.28.070	12:35:00	31	0	S	9	0.9	0.7	0	0.1125	11.25	8	64	21	1.5	0	30	21	23.4	38.4	25.3	6.9	1.1	0.45	R	LL	NA	NA	0.1	0	0	0	0	S	Sh	NA	90	10	0	90
EGS19042310	EGS	EGS19042310	KS	JP	TL	39	17	D	27.44.318	82.27.977	12:55:00	31	0	S	40	2	2	0.75	0.125	12.5	10	350	0.5	0	0	15	21	24.4	38.8	25.2	7	1.1	0.5	R	NA	NA	NA	0	0	0	0	0	M	Sh	S	60	30	10	10
EGS19042311	EGS	EGS19042311	KS	JP	TL	41	62	D	27.44.469	82.28.121	13:18:00	31	0	S	9	0.7	0.65	0.7	0	0	8	64	6	1.5	0	5	21	24.7	39.4	25.3	6.9	1.2	0.51	R	NA	NA	NA	0	0	0	0	0	S	NA	NA	100	0	0	100
EGS19042312	EGS	EGS19042312	KS	JP	TL	40	38	D	27.44.439	82.28.081	13:37:00	32	0	S	9	0.7	0.7	0.7	0	0	8	64	6	0.5	0	10	21	24.9	39.5	25.2	6.9	1.2	0.53	R	NA	NA	NA	0	0	0	0	0	S	NA	NA	100	0	0	100
FC18030701	FC	FC18030701	KS	PS	AP	98	17	N	27.34.922	82.33.873	10:31:00	36	30	SB	9	0.4	0.4	0.1	0.06	6	5	40	0	0	0	10	21	20.6	41	29	7.6	0.15	0.20	R	NA	NA	NA	0	0	0	0	0	M	O	NA	99	1	0	0
FC18030702	FC	FC18030702	KS	PS	AP	38	55	N	27.35.361	82.22.854	11:21:00	39	50	PS	9	0.75	0.78	0.7	0.01	1	5	40	0	2	0	20	21	21.4	27	17.9	7.8	0.44	0.23	R	LL	NA	NA	0.5	0	0	0	0	M	Sh	NA	90	10	0	0
FC18030703	FC	FC18030703	KS	PS	AP	37	47	N	27.35.334	82.33.762	11:46:00	38	20	PS	9	0.8	0.8	0.7	0.0125	1.25	8	64	0	1.5	0	0	21	21.5	30.7	20.7	7.7	0.45	0.25	R	NA	NA	NA	0	0	0	0	0	M	NA	NA	100	0	0	0
FC18030704	FC	FC18030704	KS	PS	AP	37	42	N	27.35.334	82.33.735	12:03:00	36	42	PS	9	0.65	0.67	0.7	-0.00625	-0.625	8	64	0	3	0	5	21	21.7	34.4	23.3	7.6	0.42	0.27	R	LL	NA	NA	0.05	0	0	0	0	M	S	NA	66	34	0	34
FC18030705	FC	FC18030705	KS	PS	AP	27	81	N	27.35.281	82.33.710	12:25:00	35	60	MC	9	0.55	0.55	0.5	0.00625	0.625	8	64	0	1	0	50	21	22	34.5	23.5	7.6	0.44	0.3	R	NA	NA	NA	0	0	0	0	0	M	S	NA	66	34	0	34
FC18030706	FC	FC18030706	KS	PS	AP	16	99	N	27.35.187	82. 33.756	13:08:00	37	47	MS	9	0.6	0.6	0.6	0	0	8	64	0	2	0	0	21	22.1	36.6	24.7	7.5	0.42	0.37	R	NA	NA	NA	0	0	0	0	0	M	S	NA	90	10	0	10
FC18030707	FC	FC18030707	KS	PS	AP	16	96	N	27.35.224	82.33.684	13:45:00	38	10	MS	40	0.5	0.6	0.6	-0.0133333	-1.33333	7.5	262.5	0	2.5	0	0	21	22.8	38.5	25.6	7.4	0.45	0.41	R	NA	NA	NA	0	0	0	0	0	NA	NA	NA	0	0	0
FC18030708	FC	FC18030708	KS	PS	AP	26	28	N	27.35.220	82.33.691	14:10:00	36	10	SW	40	0.5	0.6	0.6	-0.0123457	-1.23457	8.1	283.5	0	2.5	0	0	21	23.1	37.8	25	7.4	0.45	0.45	R	LL	MP	CJ	0.2	0.1	0.01	0	0	NA	NA	NA	0	0	0	0
FC18030709	FC	FC18030709	KS	PS	AP	17	51	N	27.35.150	82.33.728	14:40:00	36	10	MS	9	0.63	0.6	0.6	0.00375	0.375	8	64	0	3.5	0	5	21	22.7	40.2	27	7.4	0.58	0.47	R	O	LL	NA	0.05	0.05	0	0	0	M	S	NA	60	40	0	40
FC18030710	FC	FC18030710	KS	PS	AP	7	8	N	27.35.008	82.33.777	15:10:00	26	10	MS	40	0.84	0.84	0.95	-0.0146667	-1.46667	7.5	262.5	0	4	0	25	21	22.7	42.8	29	7.4	0.45	0.49	R	NA	NA	NA	0	0	0	0	0	NA	NA	NA	0	0	0
FC18030711	FC	FC18030711	KS	PS	AP	97	78	N	27.34.983	82.33.778	15:36:00	32	5	S	9	0.95	0.8	0.6	0.04375	4.375	8	64	0	1	0	30	21	22.4	42.7	29.1	7.4	0.42	0.5	R	LL	NA	NA	0.2	0	0	0	0	M	S	O	55	25	20	25
FC18030712	FC	FC18030712	KS	PS	AP	87	96	N	27.34.892	82.33.751	15:58:00	32	5	S	9	0.85	0.87	0.75	0.0125	1.25	8	64	0	1	0	0	21	22.2	40.8	30.1	7.4	0.34	0.51	R	LL	NA	NA	0.3	0	0	0	0	M	S	O	50	40	10	40
FC18052401	FC	FC18052401	KS	TL	NA	86	78	N	27.34.879	82.33.685	09:27:00	28	40	MS	9	0.6	0.45	0.4	0.025	2.5	8	64	20	0	0	10	21	27.9	32.2	18.9	7.9	0.13	0.5	R	LL	NA	NA	0.4	0	0	0	0	M	NA	NA	100	0	0	0
FC18052402	FC	FC18052402	KS	TL	NA	97	14	N	27.34.914	82.22.749	10:07:00	35	70	MC	9	0.6	0.6	0.78	-0.0225	-2.25	8	64	20	0.5	0	100	21	27.5	24.6	13.5	7.3	0.3	0.53	R	LL	O	MP	0.3	0.1	0.5	0	0	M	O	NA	50	50	0	0
FC18052403	FC	FC18052403	KS	TL	NA	97	55	N	27.34.957	82.33.767	10:54:00	33	70	MC, B	9	1	0.96	0.7	0.0375	3.75	8	64	20	0	0	40	21	26.5	2.3	1.1	8.1	0.35	0.55	RF	LL	NA	NA	0.4	0	0	0	0	M	O	NA	65	35	0	0
FC18052404	FC	FC18052404	KS	TL	NA	97	94	N	27.34.990	82.33.742	11:45:00	33	65	MC	40	0.75	0.62	0.55	0.0133333	1.33333	15	525	20	0.5	0	0	21	27	2.2	1.1	8.1	0.32	0.54	F	HP	O	NA	2	0.5	0	0	0	M	O	NA	50	50	0	0
FC18052405	FC	FC18052405	KS	TL	NA	17	21	N	27.35.128	82.33.719	14:09:00	36	35	MS	9	0.7	0.7	0.75	-0.00625	-0.625	8	64	20	2	0	20	21	28.5	2	1	7.9	0.24	0.38	F	NA	NA	NA	0	0	0	0	0	M	O	NA	70	30	0	0
FC18052406	FC	FC18052406	KS	TL	NA	17	62	N	27.35.162	82.33.729	14:27:00	36	35	MS	9	0.6	0.5	0.44	0.02	2	8	64	20	1.7	0	20	21	28.6	1.9	0.9	7.9	0.31	0.35	F	LL	NA	NA	0.01	0	0	0	0	M	O	NA	50	50	0	0
FC18052407	FC	FC18052407	KS	TL	NA	17	75	N	27.35.179	82.33.750	14:40:00	26	28	MS	9	0.55	0.5	0.5	0.00625	0.625	8	64	20	2.8	0	0	21	29.3	1.9	0.9	7.9	0.14	0.34	F	LL	NA	NA	0.2	0	0	0	0	M	O	NA	90	10	0	0
FC18052408	FC	FC18052408	KS	TL	NA	36	9	N	27.35.305	82.33.694	15:12:00	37	15	MS	40	0.58	0.55	0.45	0.01625	1.625	8	280	20	0.7	0	12	21	29.6	1.8	0.8	7.7	0.06	0.29	F	St	NA	NA	5	0	0	0	0	M	NA	NA	100	0	0	0
FC18052409	FC	FC18052409	KS	TL	NA	37	25	N	27.35.329	82.33.758	15:59:00	39	30	MS	9	0.7	0.68	0.54	0.02	2	8	64	20	0.4	0	2	21	29.4	1.7	0.8	7.9	0.38	0.25	F	LL	NA	NA	0.2	0	0	0	0	M	NA	NA	100	0	0	0
FC18052410	FC	FC18052410	KS	TL	NA	38	44	N	27.35.338	82.33.848	16:36:00	26	60	S	40	0.7	0.65	0.7	0	0	17	595	20	0	0	0	21	29.4	1.5	0.7	7.9	0.37	0.23	F	NA	NA	NA	0	0	0	0	0	M	NA	NA	100	0	0	0
FC18052411	FC	FC18052411	KS	TL	NA	38	81	N	27.35.389	82.33.822	16:58:00	38	60	MS	9	0.8	0.56	0.4	0.05	5	8	64	20	0.4	0	0	21	29.3	1.5	0.7	7.9	0.42	0.23	RF	LL	NA	NA	0.1	0	0	0	0	M	NA	NA	100	0	0	0
FC18052412	FC	FC18052412	KS	TL	NA	38	90	N	27.35.392	82.33.809	17:21:00	39	50	MC	9	0.62	0.65	0.6	0.0025	0.25	8	64	20	4.2	0	20	21	28.9	1.3	0.6	7.9	0.38	0.23	R	LL	NA	NA	0.1	0	0	0	0	M	NA	NA	100	0	0	0
FC18073001	FC	FC18073001	KS	LS	DS	38	82	N	27.35.382	82.33.828	09:40:00	32.2	10	MS	9	0.63	0.5	0.45	0.0225	2.25	8	64	20	0	0	10	20	28.6	1.8	0.9	8.3	0.3	1.20	R	LL	NA	NA	0.1	0	0	0	0	M	NA	NA	100	0	0	0
FC18073002	FC	FC18073002	KS	LS	DS	27	95	N	27.35.285	82.33.750	10:04:00	32.2	20	MS	40	0.6	1.03	0.95	-0.035	-3.5	10	350	20	2	0	0	20	28.8	2	0.9	8	0.45	1.21	R	NA	NA	NA	0	0	0	0	0	M	O	NA	70	30	0	0
FC18073003	FC	FC18073003	KS	LS	DS	27	33	N	27.35.237	82.33.735	10:31:00	33.8	10	MS	9	0.7	0.9	0.85	-0.01875	-1.875	8	64	20	2.5	0	0	20	28.9	2	1	7.9	0.4	1.40	R	NA	NA	NA	0	0	0	0	0	M	O	NA	55	45	0	0
FC18073004	FC	FC18073004	KS	LS	DS	17	70	N	27.35.171	82.33.711	10:50:00	30.5	100	R	40	0.5	0.5	0.54	-0.00266667	-0.266667	15	525	20	1	0	5	20	29.3	2.4	1.2	7.7	0.2	1.48	R	LL	NA	NA	0.1	0	0	0	0	M	O	NA	80	20	0	0
FC18073005	FC	FC18073005	KS	LS	DS	17	62	N	27.35.162	82.33.729	11:16:00	27.2	100	R	9	0.55	0.5	0.42	0.01625	1.625	8	64	20	1.5	0	1	20	28.9	2.2	1.1	7.7	0.37	1.5	R	LL	NA	NA	0.4	0	0	0	0	M	S	NA	80	20	0	20
FC18073006	FC	FC18073006	KS	LS	DS	17	42	N	27.35.146	82.33.722	11:25:00	26.6	100	R	9	0.77	0.83	0.83	-0.0075	-0.75	8	64	20	2.5	0	0	20	28.9	1.1	2.3	7.6	0.45	1.58	R	NA	NA	NA	0	0	0	0	0	O	M	S	50	30	20	20
FC18073007	FC	FC18073007	KS	LS	DS	97	98	N	27.34.999	82.33.788	11:42:00	26.6	100	R	9	0.9	0.91	0.92	-0.0025	-0.25	8	64	15	0.7	0	0	21	28.8	6.7	3.4	7.3	0.52	1.61	R	LL	MP	NA	0.4	0.2	0	0	0	M	S	NA	90	10	0	10
FC18073008	FC	FC18073008	KS	LS	DS	97	88	N	27.34.989	82.33.784	11:54:00	266	95	R	9	0.9	0.9	0.85	0.00625	0.625	8	64	20	3	0	0	20	29.1	8.7	4.5	7.4	0.47	1.68	R	FP	LL	NA	0.25	0.1	0	0	0	M	S	NA	90	10	0	10
FC18073009	FC	FC18073009	KS	LS	DS	98	50	N	27.34.956	82.33.818	12:10:00	28.3	100	R	9	0.87	0.93	0.9	-0.00375	-0.375	8	64	20	0	0	0	21	29.6	24.6	13.6	7.2	0.49	1.81	R	LL	NA	NA	0.1	0	0	0	0	M	NA	NA	100	0	0	0
FC18073010	FC	FC18073010	KS	LS	DS	97	27	N	27.34.924	82.33.774	12:25:00	29.4	90	R	40	0.75	0.75	0.75	0	0	15	525	20	0	0	5	21	29.7	28.5	15.9	7.3	0.55	1.86	R	NA	NA	NA	0	0	0	0	0	M	S	NA	60	40	0	40
FC18073011	FC	FC18073011	KS	LS	DS	87	98	N	27.34.894	82.33.781	12:43:00	30	90	MC	9	1.2	1.2	1.2	0	0	8	64	20	0	0	10	21	30	33.7	19.2	7.4	0.6	2.00	R	MP	NA	NA	0.5	0	0	0	0	M	O	S	40	30	20	20
FC18073012	FC	FC18073012	KS	LS	DS	86	49	N	27.34.847	82.33.698	12:57:00	32.2	85	R	9	0.4	0.8	0.9	-0.0625	-6.25	8	64	20	1.5	0	0	20	30.2	36.3	20.7	7.5	0.6	2.20	R	MP	NA	NA	0.1	0	0	0	0	O	NA	NA	100	0	0	0
FC18101901	FC	FC18101901	KS	GS	BR	88	91	N	27.34.900	82.33.820	09:09:00	27	0	S	9	0.75	0.7	0.65	0.0125	1.25	8	64	21	3	0	0	21	29.2	41.9	24.6	7.7	0.35	0.61	R	NA	NA	NA	0	0	0	0	0	M	NA	NA	100	0	0	0
FC18101902	FC	FC18101902	KS	GS	BR	7	55	N	27.35.058	82.33.751	09:35:00	30	0	S	9	0.45	0.45	0.45	0	0	8	64	21	0	0	1	21	27.9	15.8	8.7	7.8	0.15	0.62	R	NA	NA	NA	0	0	0	0	0	M	O	NA	90	10	0	0
FC18101903	FC	FC18101903	KS	GS	BR	7	66	N	27.35.067	82.33.761	09:50:00	30	0	S	9	0.5	0.55	0.5	0	0	8	64	7	0	0	3	0	27.9	15.8	8.7	7.8	0.15	0.63	R	NA	NA	NA	0	0	0	0	0	M	O	NA	90	10	0	0
FC18101904	FC	FC18101904	KS	GS	BR	7	68	N	27.35.067	82.33.781	10:16:00	30	15	S	9	0.75	0.7	0.7	0.00625	0.625	8	64	21	3.5	0	0	0	27.9	15.8	8.7	7.8	0.15	0.63	RF	LL	NA	NA	0.2	0	0	0	0	M	S	NA	80	20	0	20
FC18101905	FC	FC18101905	KS	GS	BR	7	94	N	27.35.093	82.33.749	10:45:00	31	50	PC	40	0.95	1.15	0.6	0.0538462	5.38462	6.5	227.5	21	1	0	25	21	28.5	24.5	13.8	7.6	0.4	0.62	F	NA	NA	NA	0	0	0	0	0	M	O	S	50	30	20	20
FC18101906	FC	FC18101906	KS	GS	BR	17	17	N	27.35.113	82.33.777	11:30:00	32	50	PC	9	0.75	0.75	0.75	0	0	8	64	21	1.5	0	2	21	28.7	23.2	12.9	7.6	0.35	0.60	F	LL	NA	NA	0.2	0	0	0	0	M	S	NA	80	20	0	20
FC18101907	FC	FC18101907	KS	GS	BR	17	27	N	27.35.126	82.33.775	12:09:00	39	50	PC	40	0.6	0.63	0.62	-0.002	-0.2	10	350	21	0	0	5	21	28.7	23.2	12.9	7.6	0.35	0.56	F	NA	NA	NA	0	0	0	0	0	M	S	NA	80	20	0	20
FC18101908	FC	FC18101908	KS	GS	BR	17	22	N	27.35.121	82.33.725	12:40:00	35	50	PC	9	1	0.8	0.85	0.01875	1.875	8	64	15	2	0	0	0	29	18.1	9.3	7.6	0.45	0.52	F	NA	NA	NA	0	0	0	0	0	O	M	NA	50	50	0	0
FC18101909	FC	FC18101909	KS	GS	BR	17	42	N	27.35.141	82.33.723	13:00:00	39	50	PC	40	0.5	0.5	0.64	-0.0116667	-1.16667	12	420	21	2.5	0	7	21	29.4	18.1	9.6	7.4	0.12	0.50	F	NA	NA	NA	0	0	0	0	0	M	S	NA	70	30	0	30
FC18101910	FC	FC18101910	KS	GS	BR	17	50	N	27.35.155	82.33.718	14:00:00	38	50	PC	9	0.55	0.6	0.6	-0.00625	-0.625	8	64	1	3	0	5	21	30	14.7	7.7	7.6	0.24	0.40	F	NA	NA	NA	0	0	0	0	0	M	S	O	45	45	10	45
FC18101911	FC	FC18101911	KS	GS	BR	17	83	N	27.35.187	82.33.738	14:20:00	35	50	PC	9	0.6	0.55	0.6	0	0	8	64	21	3.5	0	0	21	29.5	13.8	7.2	7.6	0.35	0.37	F	LL	NA	NA	0.3	0	0	0	0	M	S	O	60	30	10	30
FC18101912	FC	FC18101912	KS	GS	BR	87	46	N	27.34.843	82.33.762	15:00:00	33	60	PC	9	0.75	0.65	0.6	0.01875	1.875	8	64	0	4	0	0	21	30.9	37.2	20.9	7.4	0.42	0.30	F	MP	O	NA	0.6	0.5	0	0	0	M	S	O	40	40	20	40
FC19020701	FC	FC19020701	KS	JH	AB	87	40	N	27.34.844	82.33.702	08:34:00	21	0	S	9	0.65	0.35	0	0.08125	8.125	8	64	0	0	0	0	21	20.6	16.2	10.4	7.8	0.82	-0.12	F	O	NA	NA	0.1	0	0	0	0	M	O	NA	50	50	0	0
FC19020702	FC	FC19020702	KS	JH	AB	87	77	N	27.34.870	82.33.776	08:45:00	20	0	S	40	0.43	0.44	0.5	-0.00466667	-0.466667	15	525	0.5	0	0	0	21	20.6	18.7	13.4	7.8	0.9	-0.12	F	NA	NA	NA	0	0	0	0	0	S	O	M	60	20	20	60
FC19020703	FC	FC19020703	KS	JH	AB	98	28	N	27.34.920	82.33.883	09:16:00	24	0	S	9	0.1	0.1	0	0.0125	1.25	8	64	0	2	2	0	21	19.1	11.5	7.5	7.8	0.1	-0.12	R	NA	NA	NA	0	0	0	0	0	M	NA	NA	100	0	0	0
FC19020704	FC	FC19020704	KS	JH	AB	98	10	N	27.34.917	82.33.800	09:44:00	27	0	S	9	0.65	0.55	0.5	0.01875	1.875	8	64	0	0	0	0	21	21	16.6	10.3	7.6	0.52	-0.10	R	NA	NA	NA	0	0	0	0	0	M	NA	NA	100	0	0	0
FC19020705	FC	FC19020705	KS	JH	AB	97	35	N	27.34.933	82.33.753	10:00:00	28	0	S	9	0.85	0.4	0.4	0.05625	5.625	8	64	0	0	0	70	21	20.8	13.4	8.5	8.1	0.28	-0.09	R	LL	NA	NA	0.1	0	0	0	0	S	M	O	60	20	20	60
FC19020706	FC	FC19020706	KS	JH	AB	8	4	N	27.35.006	82.33.844	10:22:00	26	0	S	9	0.6	0.55	0.45	0.01875	1.875	8	64	0	0	0	0	21	21.1	10.2	6.4	8.1	0.25	-0.06	R	LL	NA	NA	0.5	0	0	0	0	M	S	NA	80	20	0	20
FC19020707	FC	FC19020707	KS	JH	AB	17	51	N	27.35.159	82.33.712	10:46:00	28	0	S	9	0.5	0.5	0.55	-0.00625	-0.625	8	64	1	0	0	5	21	20.7	3.2	1.8	8.3	0.35	-0.02	R	LL	NA	NA	0.1	0	0	0	0	M	O	S	40	40	20	20
FC19020708	FC	FC19020708	KS	JH	AB	27	20	N	27.35.222	82.33.702	11:07:00	31	0	S	9	0.5	0.5	0.5	0	0	8	64	0.5	0	0	0	21	21.4	3.8	2.1	8	0.53	0.02	R	LL	NA	NA	1	0	0	0	0	M	S	NA	95	5	0	5
FC19020709	FC	FC19020709	KS	JH	AB	27	10	N	27.35.214	82.33.702	11:21:00	31	0	S	40	0.6	0.5	0.4	0.0133333	1.33333	15	525	0.5	0	0	0	21	22.7	3.9	2.2	7.9	0.15	0.04	R	NA	NA	NA	0	0	0	0	0	M	S	O	60	30	10	30
FC19020710	FC	FC19020710	KS	JH	AB	26	48	N	27.35.242	82.33.684	11:46:00	31	0	S	9	0.65	0.65	0.5	0.01875	1.875	8	64	0.5	2	0	10	21	20.6	3.8	2.9	7.9	0.27	0.09	R	LL	NA	NA	10	0	0	0	0	M	S	NA	70	30	0	30
FC19020711	FC	FC19020711	KS	JH	AB	37	38	N	27.35.338	82.33.783	12:10:00	31	0	S	40	0.7	0.55	0.4	0.0230769	2.30769	13	455	0	0	0	0	21	20.9	1.8	1	8	0.32	0.13	R	NA	NA	NA	0	0	0	0	0	M	S	NA	70	30	0	30
FC19020712	FC	FC19020712	KS	JH	AB	28	97	N	27.35.297	82.33.875	12:30:00	29	0	S	9	0.6	0.6	0.6	0	0	8	64	0.5	0	0	10	21	21.7	2.2	1.2	7.9	0.33	0.17	R	NA	NA	NA	0	0	0	0	0	M	S	NA	70	30	0	30
FC19043001	FC	FC19043001	KS	JR	KW	98	24	N	27.34.925	82.33.840	08:20:00	28	2	S	9	0.4	0.3	0.1	0.0375	3.75	8	64	0	0	0	0	21	25.4	29.3	17.9	7.6	0.28	0.25	R	FA	NA	NA	0.2	0	0	0	0	M	NA	NA	100	0	0	0
FC19043002	FC	FC19043002	KS	JR	KW	96	62	N	27.34.961	82.33.821	08:32:00	27	5	S	40	0.4	0.38	0.38	0.00117647	0.117647	17	595	0	2	0	5	21	25.7	29.3	17.9	7.7	0.43	0.27	R	HP	NA	NA	2	0	0	0	0	M	NA	NA	100	0	0	0
FC19043003	FC	FC19043003	KS	JR	KW	98	50	N	27.34.952	82.33.801	09:25:00	27	5	S	9	0.525	0.5	0.35	0.021875	2.1875	8	64	0.5	2	0	35	21	25.7	29.3	17.9	7.7	0.43	0.35	R	LL	GA	NA	0.5	0.5	0	0	0	M	S	NA	90	10	0	10
FC19043004	FC	FC19043004	KS	JR	KW	98	70	N	27.34.974	82.33.806	09:48:00	28	10	S	9	0.7	0.7	0.4	0.0375	3.75	8	64	0.5	0.5	0	0	21	26.1	27.5	16.5	7.6	0.58	0.39	R	LL	NA	NA	2	0	0	0	0	M	O	NA	95	5	0	0
FC19043005	FC	FC19043005	KS	JR	KW	7	68	N	27.35.769	82.33.784	10:03:00	30	20	MS	9	0.5	0.5	0.4	0.0125	1.25	8	64	0.5	1	0	0	21	26.5	28	16.7	7.6	0.53	0.41	R	LL	NA	NA	1	0	0	0	0	M	NA	NA	100	0	0	0
FC19043006	FC	FC19043006	KS	JR	KW	17	17	N	27.35.118	82.33.772	10:20:00	28	30	MS	40	0.48	0.49	0.45	0.0025	0.25	12	420	0	1	0	10	21	26.7	27.3	16.2	7.6	0.84	0.43	R	FA	NA	NA	0.2	0	0	0	0	M	O	S	60	30	10	10
FC19043007	FC	FC19043007	KS	JR	KW	26	7	N	27.35.203	82.23.670	10:56:00	31	30	MS	9	0.425	0.35	0.1	0.040625	4.0625	8	64	0	0	0	2	21	27.3	28.2	16.6	7.5	0.21	0.47	R	LL	NA	NA	0.4	0	0	0	0	M	NA	NA	100	0	0	0
FC19043008	FC	FC19043008	KS	JR	KW	27	42	N	27.35.241	82.33.720	11:25:00	32	20	MS	9	0.55	0.625	0.65	-0.0125	-1.25	8	64	0	1.5	0	0	21	27.1	26.3	15.4	7.5	0.6	0.49	R	LL	NA	NA	0.5	0	0	0	0	O	M	NA	70	30	0	0
FC19043009	FC	FC19043009	KS	JR	KW	26	89	N	27.35.281	82.33.692	11:50:00	34	15	S	40	0.4	0.4	0.4	0	0	12	420	0.5	0	0	0	21	27.9	27.1	15.6	7.4	0.19	0.5	R	NA	NA	NA	0	0	0	0	0	M	O	NA	90	10	0	0
FC19043010	FC	FC19043010	KS	JR	KW	37	23	N	27.35.328	82.33.732	12:01:00	35	30	MS	9	0.65	0.675	0.7	-0.00625	-0.625	8	64	0	1.5	0	0	21	27.4	26.3	15.3	7.3	0.61	0.5	RF	LL	NA	NA	0.1	0	0	0	0	M	NA	NA	100	0	0	0
FC19043011	FC	FC19043011	KS	JR	KW	38	11	N	27.35.315	82.33.818	12:30:00	35	30	MS	9	0.5	0.55	0.5	0	0	7.5	60	0.5	0	0	0	21	27.8	26.2	15	7.2	0.53	0.5	F	O	NA	NA	0.1	0	0	0	0	O	S	M	50	25	25	25
FC19043012	FC	FC19043012	KS	JR	KW	97	19	N	27.35.914	82.33.751	12:58:00	36	30	MS	9	0.65	0.25	0.5	0.01875	1.875	8	64	2	0	0	0	21	27.8	41.4	25.4	7	0.37	0.49	F	LL	NA	NA	0.3	0	0	0	0	M	S	NA	60	40	0	40
LMH18040601	LMH	LMH18040601	KS	QT	TL	27	17	N	27.41.206	82.26.967	10:15:00	25	0	S	9	0.57	0.6	0	0.07125	7.125	8	64	1.7	0	1.7	0	1.7	25.2	26.6	16.2	8	0.63	0.31	RF	LL	NA	NA	0.2	0	0	0	0	S	NA	NA	100	0	0	100
LMH18040602	LMH	LMH18040602	KS	QT	TL	96	71	N	27.40.976	82.26.613	10:42:00	28	0	S	9	0.7	0.53	0.1	0.075	7.5	8	64	1.9	0	1.9	0	1.9	25.1	25.4	15.5	7.8	0.61	0.31	RF	St	LL	NA	1	0.4	0	2	0	S	NA	NA	100	0	0	100
LMH18040603	LMH	LMH18040603	KS	QT	TL	84	56	N	27.40.865	82.26.474	11:45:00	33	0	S	40	0.75	0.65	0.25	0.0333333	3.33333	15	525	20	0	0	0	21	25.8	27.3	16.4	7.7	0.34	0.31	RF	CJ	NA	NA	0.1	0	0	0	0	S	NA	NA	100	0	0	100
LMH18040604	LMH	LMH18040604	KS	QT	TL	84	6	N	27.40.803	82.26.477	11:58:00	31	0	S	9	0.8	0.6	0.3	0.0625	6.25	8	64	20	0	0	0	21	24.8	25.3	15.4	7.7	0.28	0.31	RF	LL	NA	NA	2	0	0	2	0	M	NA	NA	100	0	0	0
LMH18040605	LMH	LMH18040605	KS	QT	TL	75	35	N	27.40.735	82.26.564	12:27:00	36	0	S	40	0.25	0.6	0.1	0.015	1.5	10	350	20	0	0	0	20	26.7	26.2	15.4	7.6	0.55	0.31	RF	GA	NA	NA	2	0	0	0	0	M	NA	NA	100	0	0	0
LMH18040606	LMH	LMH18040606	KS	QT	TL	77	5	N	27.40.704	82.26.750	13:11:00	36	0	S	9	0.57	0.78	0.25	0.04	4	8	64	20	0	0	0	20	26.7	22.5	13	7.7	0.54	0.33	R	GA	NA	NA	20	0	0	0	0	M	S	NA	50	50	0	50
LMH18040607	LMH	LMH18040607	KS	QT	TL	90	6	N	27.40.901	82.26.064	14:02:00	36	0	S	9	0.5	0.45	0.45	0.00625	0.625	8	64	20	0	0	0	21	29.2	31.3	17.8	7.4	0.08	0.35	R	GA	NA	NA	6	0	0	0	0	M	NA	NA	100	0	0	0
LMH18040608	LMH	LMH18040608	KS	QT	TL	1	18	N	27.41.018	82.26.189	14:25:00	38	0	S	9	0.63	0.6	0.38	0.03125	3.125	8	64	15	0	0	0	15	27.8	30.6	17.9	7.5	0.64	0.37	R	NA	NA	NA	0	0	0	0	0	S	M	NA	80	20	0	80
LMH18040609	LMH	LMH18040609	KS	QT	TL	1	39	N	27.41.035	82.26.192	15:09:00	36	0	S	9	0.7	0.57	0.25	0.05625	5.625	8	64	0.5	0	0.2	0	0.5	28.1	30.7	17.8	7.5	0.71	0.41	R	LL	NA	NA	1	0	0	0	0	S	NA	NA	100	0	0	100
LMH18062601	LMH	LMH18062601	KS	JR	LS	25	58	N	27.41.255	82.26.584	08:09:00	29	0	S	9	0.6	0.45	0.15	0.05625	5.625	8	64	5	0	0	5	5	27.9	3.1	1.5	8.7	0.68	0.48	R	LL	Sh	NA	0	0	0	0	0	S	M	NA	60	40	0	60
LMH18062602	LMH	LMH18062602	KS	JR	LS	90	48	N	27.40.946	82.26.080	08:47:00	30	0	S	9	0.5	0.45	0.45	0.00625	0.625	8	64	20	0	0	0	20	27.9	5.2	2.6	8.2	0.49	0.49	R	FA	LL	NA	0.4	0.3	0	0	0	M	S	NA	80	20	0	20
LMH18062603	LMH	LMH18062603	KS	JR	LS	81	65	N	27.40.867	82.26.153	09:22:00	34	0	S	40	0.4	0.45	0.3	0.0144928	1.44928	6.9	241.5	20	0	0	0	20	27.3	3	1.5	8.2	0.33	0.52	R	FA	NA	NA	5	0	0	0	0	M	S	NA	75	25	0	25
LMH18062604	LMH	LMH18062604	KS	JR	LS	81	64	N	28.40.868.	82.26.142	09:51:00	34	0	S	9	0.6	0.45	0.35	0.03125	3.125	8	64	20	0	0	15	20	27.5	3.2	1.6	8	0.19	0.55	R	FA	NA	NA	30	0	0	0	0	M	S	NA	90	10	0	10
LMH18062605	LMH	LMH18062605	KS	JR	LS	66	80	N	27.40.682	82.26.617	10:32:00	35	5	S	9	0.53	0.9	0.4	0.01625	1.625	8	64	10	0	0	0	10	26.3	1.2	0.5	8.5	0.56	0.58	R	LL	NA	NA	0.7	0	0	0	0	M	S	NA	80	20	0	20
LMH18062606	LMH	LMH18062606	KS	JR	LS	67	95	N	27.40.699	82.26.756	10:52:00	35	20	S	9	0.65	0.9	0.1	0.06875	6.875	8	64	20	0	0	0	20	26.7	1.3	0.6	8	0.36	0.58	R	D	NA	NA	0.4	0	0	0	0	M	S	NA	80	20	0	20
LMH18062607	LMH	LMH18062607	KS	JR	LS	77	21	N	27.40.728	82.26.718	11:30:00	36	20	S	40	1.15	1.05	0.55	0.05	5	12	420	20	0	0	0	20	28.1	2.1	1	7.9	0.29	0.60	R	FA	NA	NA	15	0	0	0	0	M	S	NA	80	20	0	20
LMH18062608	LMH	LMH18062608	KS	JR	LS	74	59	N	27.40.760	82.26.577	12:09:00	35	25	S	9	0.9	1.2	0.7	0.025	2.5	8	64	20	0	0	5	21	30	4.6	2.3	7.7	0.51	0.61	R	FA	NA	NA	0.3	0	0	0	0	M	S	NA	75	25	0	25
LMH18062609	LMH	LMH18062609	KS	JR	LS	84	8	N	27.40.807	82.26.488	12:36:00	36	40	MS	9	0.92	0.9	0.8	0.015	1.5	8	64	20	0	0	0	21	30.7	5.7	2.7	7.7	0.28	0.61	R	EA	NA	NA	20	0	0	0	0	M	S	NA	80	20	0	20
LMH18062610	LMH	LMH18062610	KS	JR	LS	95	35	N	27.40.939	82.26.555	13:00:00	36	40	MS	9	1.1	0.88	0.65	0.05625	5.625	8	64	4.7	0	0	5	4.7	30.7	3.7	1.8	7.7	0.67	0.62	R	NA	NA	NA	0	0	0	0	0	S	M	NA	70	30	0	70
LMH18062611	LMH	LMH18062611	KS	JR	LS	95	46	N	27.40.948	82.26.564	13:12:00	37	40	MS	9	1.2	0.9	0.7	0.0625	6.25	8	64	4.7	0	0	0	4.7	29.9	3.5	1.7	7.6	0.67	0.62	R	St	NA	NA	1	0	0	0	0	S	M	NA	70	30	0	70
LMH18062612	LMH	LMH18062612	KS	JR	LS	96	83	N	27.40.988	82.26.644	12:25:00	38	40	MS	40	1.4	1.15	0.83	0.057	5.7	10	350	7.7	0.8	0	10	7.7	30.4	4.3	2	7.6	0.6	0.62	R	NA	NA	NA	0	0	0	0	0	S	M	NA	70	30	0	70
LMH18080701	LMH	LMH18080701	KS	LS	KW	19	95	N	27.41.198	82.26.952	08:14:00	31.6	5	S	9	0.85	0.9	0.5	0.04375	4.375	8	64	0	0	0	0	0	29.1	0.6	0.3	8.4	0.52	1.80	R	St	O	NA	1	0.01	0	5	0	S	M	Sh	70	20	10	70
LMH18080702	LMH	LMH18080702	KS	LS	KW	30	17	N	27.41.318	82.27.070	08:50:00	31.6	0	S, B	40	1.5	0.95	0.62	0.0977778	9.77778	9	315	0	0	0	0	1	29.2	0.4	0.2	8.8	0.68	2.03	R	St	O	NA	5	0.5	0	0	0	S	M	Sh	70	20	10	70
LMH18080703	LMH	LMH18080703	KS	LS	KW	28	72	n	27.41.275	82.26.822	09:09:00	30.5	0	S, B	9	0.9	0.8	0.7	0.025	2.5	8	64	20	0	0	0	20	29.2	0.3	0.2	8.7	0.55	2.05	R	LL	St	NA	1	0.5	0	15	0	S	M	Sh	70	20	10	70
LMH18080704	LMH	LMH18080704	KS	LS	KW	13	65	N	27.41.160	82.26.351	09:38:00	31.1	0	S, B	40	0.9	0.7	0.6	0.03	3	10	350	20	0	0	0	20	29.9	0.9	0.4	8	0.58	2.06	R	NA	NA	NA	0	0	0	0	0	S	M	Sh	70	20	10	70
LMH18080705	LMH	LMH18080705	KS	LS	KW	91	58	N	27.40.953	82.26.192	10:03:00	32.2	0	S	9	0.85	0.79	0.35	0.0625	6.25	8	64	20	0	0	80	21	29.6	1	0.5	7.9	0.69	2.09	R	LL	NA	NA	0.2	0	0	0	0	S	M	NA	50	50	0	50
LMH18080706	LMH	LMH18080706	KS	LS	KW	81	42	N	27.40.841	82.26.128	10:20:00	33.3	0	S, B	9	0.75	0.7	0.6	0.01875	1.875	8	64	20	0	0	0	20	29.4	1	0.5	7.8	0.51	2.10	R	GA	LL	HP	1	0.5	0.1	0	0	S	M	Sh	50	40	10	50
LMH18080707	LMH	LMH18080707	KS	LS	KW	74	27	N	27.40.727	82.26.478	10:45:00	35	10	S	9	1	0.9	0.75	0.03125	3.125	8	64	20	0	0	0	20	29.9	0.9	0.4	7.9	0.42	2.11	R	L	LL	NA	3	0.3	0	0	0	M	S	NA	50	50	0	50
LMH18080708	LMH	LMH18080708	KS	LS	KW	66	74	N	27.40.676	82.26.647	11:00:00	35.5	15	MS	9	1.8	1.6	0.67	0.14125	14.125	8	64	20	0	0	0	21	29.5	1	0.5	7.7	0.39	2.12	R	LL	NA	NA	0.3	0	0	0	0	M	S	NA	60	40	0	40
LMH18080709	LMH	LMH18080709	KS	LS	KW	66	63	N	27.40.665	82.26.638	11:18:00	36.6	25	MS	40	0.64	0.7	0.97	-0.033	-3.3	10	350	6	0	0	0	6	29.8	0.9	0.4	7.6	0.4	2.12	F	NA	NA	NA	0	0	0	0	0	M	S	NA	60	40	0	40
LMH18080710	LMH	LMH18080710	KS	LS	KW	78	56	N	27.40.758	82.26.835	11:45:00	35.5	40	MS	9	1.25	1.05	1	0.03125	3.125	8	64	10	0	0	0	10	29.6	1.1	0.5	7.4	0.45	2.09	F	LL	NA	NA	0.2	0	0	0	0	M	S	NA	60	40	0	40
LMH18080711	LMH	LMH18080711	KS	LS	KW	85	14	N	27.40.818	82.26.548	12:17:00	35.5	40	MS	9	1	1	0.6	0.05	5	8	64	20	0	0	0	20	30.5	1	0.5	7.7	0.32	2.00	F	LL	HP	NA	1.5	0.01	0	0	0	M	S	NA	80	20	0	20
LMH18080712	LMH	LMH18080712	KS	LS	KW	96	72	N	27.40.991	82.26.660	12:45:00	36.1	60	MS	9	1.3	1.05	0.85	0.05625	5.625	8	64	1	0	0	0	1	30.2	0.6	0.3	7.8	0.5	1.92	F	LL	St	NA	1	0.8	0	0	0	S	M	NA	90	10	0	90
LMH18102401	LMH	LMH18102401	KS	QT	ST	27	77	N	27.41.279	82.26.775	09:00:00	25	60	PC, B	9	0.6	0.45	0.3	0.0375	3.75	8	64	5	0	0	0	21	26.3	12.4	6.9	7.8	0.45	0.05	F	MP	LL	NA	0.2	0.4	0	0	0	M	NA	NA	100	0	0	0
LMH18102402	LMH	LMH18102402	KS	QT	ST	13	53	N	27.41.145	82.26.325	09:20:00	25	60	PC, B	40	0.87	0.41	0	0.058	5.8	15	525	0	0	0	0	21	27.1	13.7	7.6	8.7	0.55	0.04	F	NA	NA	NA	0	0	0	0	0	S	M	NA	80	20	0	80
LMH18102403	LMH	LMH18102403	KS	QT	ST	81	2	N	27.40.803	82.26.120	10:07:00	27	85	PC, B	9	0.1	0.25	0.1	0	0	6.3	50.4	0	0	0	0	21	24.3	11.2	6.4	8.1	0.09	0.03	R	LL	NA	NA	2	0	0	0	0	M	NA	NA	100	0	0	0
LMH18102404	LMH	LMH18102404	KS	QT	ST	90	26	N	27.40.921	82.26.071	10:38:00	27	80	PC, B	9	0.2	0.3	0.2	0	0	8	64	0	0	0	0	21	25.1	11	6.1	8	0.11	0.04	R	LL	NA	NA	2.5	0	0	0	0	M	NA	NA	100	0	0	0
LMH18102405	LMH	LMH18102405	KS	QT	ST	83	46	N	27.40.849	82.26.366	11:05:00	27	75	PC, B	9	0.55	0.5	0.3	0.03125	3.125	8	64	0	0	0	0	21	25.6	9.4	5.2	8.1	0.16	0.06	R	LL	NA	NA	5	0	0	0	0	M	S	NA	85	15	0	15
LMH18102406	LMH	LMH18102406	KS	QT	ST	66	17	N	27.40.617	82.26.678	11:39:00	28	65	PC	9	0.35	0.65	0.35	0	0	6.8	54.4	0	0	0	10	17	25.4	6.3	3.5	7.9	0.51	0.10	R	LL	NA	NA	0.7	0	0	0	0	M	S	NA	70	30	0	30
LMH18102407	LMH	LMH18102407	KS	QT	ST	78	99	N	27.40.797	82.26.898	12:11:00	28	65	PC, B	9	0.3	0.5	0.2	0.0128205	1.28205	7.8	62.4	0	0	0	0	21	26.8	5.4	2.8	7.9	0.47	0.14	R	LL	NA	NA	0.4	0	0	0	0	S	M	NA	70	30	0	70
LMH18102408	LMH	LMH18102408	KS	QT	ST	75	69	N	27.40.762	82.26.591	12:38:00	30	60	PC	9	0.52	0.6	0.4	0.015	1.5	8	64	1	0	0	0	21	26.3	8.3	4.4	7.7	0.48	0.19	R	LL	NA	NA	0.3	0	0	0	0	S	M	NA	70	30	0	70
LMH18102409	LMH	LMH18102409	KS	QT	ST	75	50	N	27.40.754	82.26.505	12:56:00	30	60	PC	40	0.67	0.71	0.35	0.0213333	2.13333	15	525	1	0	0	0	21	26.5	9.9	5.4	7.6	0.41	0.22	R	MP	NA	NA	0.3	0	0	0	0	S	M	NA	70	30	0	70
LMH18102410	LMH	LMH18102410	KS	QT	ST	85	13	N	27.40.812	82.26.536	13:24:00	31	50	PC	40	0.52	0.69	0.39	0.0104	1.04	12.5	437.5	3	0	0	0	21	26.9	10.1	5.5	7.6	0.4	0.26	R	NA	NA	NA	0	0	0	0	0	M	S	NA	60	40	0	40
LMH18102411	LMH	LMH18102411	KS	QT	ST	85	11	N	27.40.812	82.26.514	13:45:00	31	50	PC	9	0.7	0.7	0.4	0.0375	3.75	8	64	2	0	0	0	21	27	10.2	5.5	7.7	0.43	0.29	R	NA	NA	NA	0	0	0	0	0	M	S	NA	60	40	0	40
LMH18102412	LMH	LMH18102412	KS	QT	ST	8	92	N	27.41.090	82.26.820	14:07:00	31	50	PC	9	0.85	0.8	0.6	0.03125	3.125	8	64	5	5	0	2	5	27.1	9.4	5	7.6	0.46	0.33	R	NA	NA	NA	0	0	0	0	0	S	M	NA	90	10	0	90
LMH19022801	LMH	LMH19022801	KS	AP	LL	18	57	N	27.41.153	82.26.873	08:35:00	26	15	S	9	0.47	0.36	0	0.05875	5.875	8	64	0	1.5	1.5	5	10	21.4	4.1	2.3	8.3	0.26	0.14	R	LL	NA	NA	0.2	0	0	0	0	S	M	NA	90	10	0	90
LMH19022802	LMH	LMH19022802	KS	AP	LL	19	94	N	27.41.194	82.26.947	09:05:00	25	40	MS	9	0.4	0.3	0	0.05	5	8	64	0	0	0	0	3	21.9	4.2	2.4	8	0.32	0.16	R	LL	NA	NA	0.1	0	0	50	0	S	M	NA	90	10	0	90
LMH19022803	LMH	LMH19022803	KS	AP	LL	39	5	N	27.41.306	82.26.950	09:37:00	25	80	MC	40	0.68	0.56	0.16	0.0433333	4.33333	12	420	0	0	0	0	21	22.1	6.4	3.7	7.8	0.38	0.18	R	NA	NA	NA	0	0	0	0	0	S	M	NA	75	25	0	75
LMH19022804	LMH	LMH19022804	KS	AP	LL	91	55	N	27.40.952	82.26.152	10:10:00	27	80	MC	9	0.4	0.32	0.1	0.0375	3.75	8	64	0	0	0	0	21	21.8	6.7	3.9	7.6	0.55	0.20	R	NA	NA	NA	0	0	0	0	0	M	NA	NA	100	0	0	0
LMH19022805	LMH	LMH19022805	KS	AP	LL	91	59	N	27.40.952	82.26.193	10:45:00	28	70	MC	9	0.4	0.35	0	0.05	5	8	64	0	0	0	5	21	22.4	7.4	4.3	7.5	0.35	0.22	R	LL	NA	NA	0.1	0	0	0	0	S	M	NA	60	40	0	60
LMH19022806	LMH	LMH19022806	KS	AP	LL	82	70	N	27.40.877	82.26.202	11:25:00	27	35	MS	9	0.45	0.45	0.1	0.04375	4.375	8	64	0	0	0	10	21	22.9	7.2	4.1	7.6	0.4	0.25	R	FA	NA	NA	0.6	0	0	0	0	M	S	Sh	60	30	10	30
LMH19022807	LMH	LMH19022807	KS	AP	LL	74	70	N	27.40.777	82.26.400	11:58:00	28	10	S	9	0.7	0.57	0.2	0.0625	6.25	8	64	0	0	0	0	2	23.6	6	3.4	7.7	0.41	0.27	R	FA	LL	NA	2	0.3	0	0	0	S	M	NA	50	50	0	50
LMH19022808	LMH	LMH19022808	KS	AP	LL	74	53	N	27.40.756	82.26.434	12:25:00	28	10	S	9	1.3	0.8	0.3	0.125	12.5	8	64	0.5	0	0	0	4	23.4	6.9	3.9	7.5	0.48	0.28	R	FA	NA	NA	0.7	0	0	0	0	M	S	NA	80	20	0	20
LMH19022809	LMH	LMH19022809	KS	AP	LL	75	46	N	27.40.744	82.26.561	12:56:00	30	10	S	40	0.55	0.4	0.35	0.0166667	1.66667	12	420	3	0	0	2	21	24.5	6.6	3.7	7.5	0.25	0.30	R	NA	NA	NA	0	0	0	0	0	M	S	NA	60	40	0	40
LMH19022810	LMH	LMH19022810	KS	AP	LL	78	34	N	27.40.734	82.26.845	13:22:00	30	10	S	9	0.75	0.52	0.28	0.05875	5.875	8	64	1	0	0	0	21	24.1	3.1	1.7	7.7	0.58	0.31	R	FA	NA	NA	20	0	0	0	0	M	S	NA	80	20	0	20
LMH19022811	LMH	LMH19022811	KS	AP	LL	84	89	N	27.40.880	82.26.499	14:05:00	31	0	S	9	0.8	0.65	0.4	0.05	5	8	64	7	0	0	0	21	24.6	7.2	4	7.2	0.58	0.33	R	FA	NA	NA	0.05	0	0	0	0	S	M	NA	80	20	0	80
LMH19022812	LMH	LMH19022812	KS	AP	LL	96	97	N	27.40.991	82.26.672	14:30:00	30	0	S	40	0.9	0.76	0.3	0.06	6	10	350	2.5	0	0	0	2	24	9.6	5.5	7.2	0.52	0.34	RF	NA	NA	NA	0	0	0	0	0	S	M	NA	90	10	0	90
LMH19041801	LMH	LMH19041801	KS	LL	BM	18	35	N	27.41.130	82.26.856	08:32:00	25	0	S	9	0.55	0.45	0.4	0.01875	1.875	8	64	0	0.5	0	0	3	24.9	18.2	10.8	7.4	0.7	0.2	F	St	LL	FA	2	0.7	0.5	40	0	S	NA	NA	100	0	0	100
LMH19041802	LMH	LMH19041802	KS	LL	BM	26	76	N	27.41.276	82.26.666	09:23:00	27	0	S	40	0.5	0.45	0	0.0416667	4.16667	12	420	0	0	0	0	3	26	19.1	11.1	7.4	0.2	0.19	R	NA	NA	NA	0	0	0	20	0	S	NA	NA	100	0	0	100
LMH19041803	LMH	LMH19041803	KS	LL	BM	13	53	N	27.41.153	82.26.339	09:52:00	24	0	S	9	0.45	0.2	0	0.05625	5.625	8	64	0	0	0	0	5	25.7	19.3	11.3	7.3	0.6	0.2	R	LL	NA	NA	0.1	0	0	0	0	S	NA	NA	100	0	0	100
LMH19041804	LMH	LMH19041804	KS	LL	BM	81	85	N	27.40.881	82.26.154	10:20:00	32	0	S	9	0.225	0.45	0.1	0.015625	1.5625	8	64	0	0	0	10	21	24.9	19.9	11.9	7.4	0.9	0.22	R	FA	NA	NA	20	0	0	30	0	S	M	NA	60	40	0	60
LMH19041805	LMH	LMH19041805	KS	LL	BM	67	98	N	27.40.691	82.26.786	11:13:00	33	0	S	9	0.8	0.3	0.2	0.075	7.5	8	64	0	0	0	0	21	27.6	12.9	7	7.3	0.7	0.28	R	FA	NA	NA	30	0	0	0	0	S	M	NA	50	50	0	50
LMH19041806	LMH	LMH19041806	KS	LL	BM	67	96	N	27.40.697	82.26.7761	11:43:00	38	0	S	9	0.625	0.95	0.4	0.028125	2.8125	8	64	0	0	0	0	21	27.1	13.5	7.4	7.7	1.2	0.31	R	FA	NA	NA	60	0	0	0	0	S	M	NA	50	50	0	50
LMH19041807	LMH	LMH19041807	KS	LL	BM	76	34	N	27.40.735	82.26.643	12:10:00	32	40	PC	9	0.974	1	0.4	0.07175	7.175	8	64	0	0	0	0	21	27.1	16.1	9	7.3	0.8	0.35	R	FA	NA	NA	60	0	0	0	0	S	M	NA	50	50	0	50
LMH19041808	LMH	LMH19041808	KS	LL	BM	75	22	N	27.40.729	82.26.528	12:33:00	36	30	PC	40	0.6	1.06	0.5	0.00833333	0.833333	12	420	0	0	0	0	21	27.6	20.3	11.4	7.1	0.71	0.39	R	NA	NA	NA	0	0	0	0	0	S	M	NA	50	50	0	50
LMH19041809	LMH	LMH19041809	KS	LL	BM	84	6	N	27.40.800	82.26.461	13:07:00	35	30	PC	9	1.25	0.775	0.4	0.10625	10.625	8	64	2	0	0	0	21	27.8	20.5	11.5	7.3	0.8	0.44	R	FA	NA	NA	0.3	0	0	20	0	M	S	NA	60	40	0	40
LMH19041810	LMH	LMH19041810	KS	LL	BM	85	1	N	27.40.800	82.26.514	13:20:00	34	30	PC	9	0.7	0.7	0.6	0.0125	1.25	8	64	5	0	0	0	21	27.8	20.1	11.6	7.2	0.65	0.45	R	FA	NA	NA	15	0	0	0	0	S	M	NA	70	30	0	70
LMH19041811	LMH	LMH19041811	KS	LL	BM	84	67	N	27.40.868	82.26.479	13:41:00	34	30	PC	40	1.15	0.9	0.56	0.0393333	3.93333	15	525	10	0	0	0	10	27.2	20.1	11.4	7.4	0.21	0.48	R	NA	NA	NA	0	0	0	15	0	S	M	NA	90	10	0	90
LMH19041812	LMH	LMH19041812	KS	LL	BM	96	70	N	27.40.971	82.26.604	14:08:00	38	40	PC	9	0.9	0.8	0.65	0.03125	3.125	8	64	2	0	0	0	2	27.4	19.2	10.8	7.3	0.85	0.51	R	NA	NA	NA	0	0	0	0	0	S	M	NA	90	10	0	90
NB18033001	NB	NB18033001	KS	KL	QT	74	26	D	27.46.725	82.24.460	08:30:00	21	0	S	9	0.3	0.2	0.15	0.01875	1.875	8	64	3	0	0	10	21	22.3	39.3	26.7	8.1	0.63	0.03	RF	O	LL	CJ	0.1	0.1	0.1	0	0	S	M	O	70	25	5	70
NB18033002	NB	NB18033002	KS	KL	QT	76	65	D	27.46.763	82.24.657	08:54:00	23	0	S	9	1.25	0.925	0.7	0.275	27.5	2	16	2	1	0	25	21	22.6	39.6	26.6	7.9	0.13	0.03	F	O	NA	NA	0.2	0	0	0	0	M	S	O	70	25	5	25
NB18033003	NB	NB18033003	KS	KL	QT	76	66	D	27.46.766	82.24.665	09:15:00	25	0	S	40	2.5	1.7	0.65	0.102778	10.2778	18	630	4	1	0	5	21	22.7	40.1	26.9	7.8	0.71	0.04	R	O	NA	NA	1.5	0	0	0	0	M	O	S	65	25	10	10
NB18033004	NB	NB18033004	KS	KL	QT	76	67	D	27.46.767	82.24.672	09:49:00	25	0	S	9	1.23	0.95	0.8	0.179167	17.9167	2.4	19.2	2	1.5	0	90	21	22.8	40.9	27.5	7.9	0.77	0.08	R	O	NA	NA	0.5	0	0	0	0	O	M	NA	90	10	0	0
NB18033005	NB	NB18033005	KS	KL	QT	77	81	D	27.46.784	82.24.717	10:15:00	27	5	S	9	1.37	1.05	0.8	0.178125	17.8125	3.2	25.6	3	1	0	85	21	22.9	40.2	26.9	8.2	0.7	0.13	R	O	NA	NA	0.7	0	0	0	0	M	O	NA	80	20	0	0
NB18033006	NB	NB18033006	KS	KL	QT	77	94	D	27.46.791	82.24.749	10:35:00	26	5	S	40	2.5	2.5	0.24	0.125556	12.5556	18	630	5	0.5	0	0	21	22.9	40.6	27.2	7.9	0.71	0.17	R	O	NA	NA	1	0	0	0	0	O	M	NA	90	10	0	0
NB18033007	NB	NB18033007	KS	KL	QT	89	85	D	27.46.890	82.24.949	11:00:00	27	10	S	40	2.5	2.5	1.4	0.0611111	6.11111	18	630	6	1.5	0	10	21	23.1	41.9	28.1	7.9	0.7	0.22	R	O	NA	NA	0.8	0	0	0	0	O	NA	NA	100	0	0	0
NB18033008	NB	NB18033008	KS	KL	QT	89	93	D	27.46.894	82.24.938	11:38:00	29	20	S	9	0.85	0.5	0.35	0.0943396	9.43396	5.3	42.4	3.5	0.2	0	100	21	23.3	41.9	28	8.1	0.66	0.31	R	LL	O	NA	0.5	0.4	0	0	0	M	O	NA	70	30	0	0
NB18033009	NB	NB18033009	KS	KL	QT	88	65	D	27.46.872	82.24.865	12:20:00	35	40	S	9	0.5	0.5	0.5	0	0	2.5	20	10	2	0	85	21	23	42.8	28.7	7.7	0.71	0.40	R	LL	NA	NA	1.5	0	0	0	0	M	O	NA	65	35	0	0
NB18033010	NB	NB18033010	KS	KL	QT	89	6	D	27.46.902	82.24.965	12:56:00	29	90	C	9	1.15	1	0.7	0.115385	11.5385	3.9	31.2	4	2	0	90	21	23.5	42	27.9	7.7	1.3	0.48	R	O	NA	NA	0.3	0	0	0	0	M	NA	NA	100	0	0	0
NB18033011	NB	NB18033011	KS	KL	QT	90	30	D	27.46.967	82.25.036	13:24:00	28	50	PC	9	1.2	1.2	0.98	0.183333	18.3333	1.2	9.6	20	3	0	50	21	23.5	42.1	27.9	7.7	0.96	0.52	R	CJ	NA	NA	0.1	0	0	0	0	O	M	NA	95	5	0	0
NB18033012	NB	NB18033012	KS	KL	QT	74	24	D	27.46.724	82.24.445	14:02:00	27	95	C	9	0.75	0.8	0.85	-0.0125	-1.25	8	64	0	1.5	0	0	21	24.1	41.4	27	7.7	0.78	0.58	R	CJ	NA	NA	0.1	0	0	0	0	S	NA	NA	100	0	0	100
NB18051501	NB	NB18051501	KS	JR	NA	74	13	D	27.46.711	82.24.430	07:50:00	25	5	S	9	1.2	0.9	0.9	0.0666667	6.66667	4.5	36	8	0.5	0	80	21	26.7	42.3	26.2	9.1	0.76	0.29	F	O	CJ	NA	0.1	0.05	0	0	0	S	O	M	50	45	5	50
NB18051502	NB	NB18051502	KS	JR	NA	75	33	D	27.46.733	82.24.532	08:22:00	25	5	S,B	9	1.5	0.9	0.6	0.25	25	3.6	28.8	1	0.2	0	100	1	26.6	43	26.7	8.4	0.69	0.28	RF	O	LL	NA	0.2	0.05	0	0	0	O	S	M	70	20	10	20
NB18051503	NB	NB18051503	KS	JR	NA	76	52	D	27.46.753	82.24.627	08:47:00	25	5	S,B	40	2.5	2.5	1	0.15	15	10	350	5	2	0	45	5	26.8	44.2	27.5	8.2	0.78	0.29	R	O	CJ	NA	0.5	0.2	0	0	0	O	S	M	50	30	20	30
NB18051504	NB	NB18051504	KS	JR	NA	77	80	D	27.46.788	82.24.708	09:21:00	27	5	S,B	40	2.5	2.5	1.2	0.144444	14.4444	9	315	5	1.5	0	40	21	26	36.1	22.4	8.1	0.71	0.33	R	O	CJ	NA	4	0.5	0	0	0	O	M	S	50	30	20	20
NB18051505	NB	NB18051505	KS	JR	NA	77	96	D	27.46.798	82.24.762	10:02:00	29	60	PC, B	9	1.3	0.8	0.6	0.155556	15.5556	4.5	36	10	0.5	0	90	21	27	43.9	27.4	8.1	0.76	0.40	R	O	NA	NA	4	0	0	0	0	O	S	M	60	30	10	30
NB18051506	NB	NB18051506	KS	JR	NA	88	15	D	27.46.817	82.24.853	10:38:00	29	60	PC, B	9	1.4	1.05	0.85	0.177419	17.7419	3.1	24.8	20	2	0	20	21	27	40.3	25.1	7.9	0.81	0.49	R	NA	NA	NA	0	0	0	0	0	O	S	M	80	15	5	15
NB18051507	NB	NB18051507	KS	JR	NA	89	52	D	27.46.859	82.24.922	10:58:00	30	80	MC, B	9	1.4	1.35	1.3	0.03125	3.125	3.2	25.6	20	4.5	0	20	21	27.3	45.4	27.9	7.8	0.89	0.54	R	NA	NA	NA	0	0	0	0	0	S	NA	NA	100	0	0	100
NB18051508	NB	NB18051508	KS	JR	NA	14	83	D	27.47.180	82.24.434	11:38:00	31	80	MC	9	1.4	1.2	1	0.153846	15.3846	2.6	20.8	20	0.5	0	100	21	27.3	46.3	28.6	7.9	0.98	0.63	R	O	NA	NA	0.1	0	0	0	0	M	S	O	45	45	10	45
NB18051509	NB	NB18051509	KS	JR	NA	13	17	D	27.47.112	82.24.375	12:03:00	31	60	MC	40	1.5	1.5	1.5	0	0	2.5	87.5	20	0.5	0	90	21	27.3	46.2	28.6	7.9	0.91	0.68	R	O	NA	NA	20	0	0	0	0	M	S	O	50	25	25	25
NB18051510	NB	NB18051510	KS	JR	NA	3	84	D	27.47.084	82.24.347	12:51:00	35	80	MC, R	9	0.8	0.8	0.8	0	0	2.3	18.4	2	0.5	0	100	2	27.8	47	28.9	7.9	1	0.75	R	O	NA	NA	0.5	0	0	0	0	S	O	NA	90	10	0	90
NB18051511	NB	NB18051511	KS	JR	NA	3	51	D	27.47.053	82.24.314	13:24:00	30	50	PC	9	1.1	1	0.95	0.0555556	5.55556	2.7	21.6	20	1	0	100	21	27.7	46.8	28.7	7.9	0.95	0.78	R	LL	NA	NA	0.01	0	0	0	0	S	M	NA	60	40	0	60
NB18051512	NB	NB18051512	KS	JR	NA	3	20	D	27.47.028	82.24.307	13:30:00	30	75	MC, B	9	1.2	1.1	0.9	0.0428571	4.28571	7	56	20	1.5	0	10	21	27.4	46	28.3	7.9	0.76	0.79	R	LL	NA	NA	0.1	0	0	0	0	S	NA	NA	100	0	0	100
NB18080901	NB	NB18080901	KS	LS	KW	74	10	D	27.46.714	82.24.407	08:15:00	31.6	0	S	9	0.55	0.6	0.5	0.00675676	0.675676	7.4	59.2	3.5	1	0	0	21	30.2	30.4	17.1	7.3	0.88	1.85	R	MP	NA	NA	0.5	0	0	0	0	S	NA	NA	100	0	0	100
NB18080902	NB	NB18080902	KS	LS	KW	74	13	D	27.46.711	82.24.435	08:32:00	32.2	0	S	40	1.7	1.6	1.5	0.0166667	1.66667	12	420	4	0	0	5	21	31.5	33.6	18.4	7.7	0.92	1.88	R	O	NA	NA	0.5	0	0	0	0	O	S	NA	50	50	0	50
NB18080903	NB	NB18080903	KS	LS	KW	74	36	D	27.46.731	82.24.463	08:58:00	31.1	0	S	9	0.8	0.7	0.65	0.0205479	2.05479	7.3	58.4	4	0	0	15	21	30.7	31.3	17.3	7.9	0.43	2.01	R	LL	NA	NA	0.1	0	0	0	0	S	NA	NA	100	0	0	100
NB18080904	NB	NB18080904	KS	LS	KW	88	37	D	27.46.833	82.24.872	09:18:00	32.2	0	S	9	1.3	1	0.8	0.166667	16.6667	3	24	20	0	0	0	20	31.4	35.5	19.6	7.2	0.92	2.08	R	O	NA	NA	2	0	0	0	0	O	NA	NA	100	0	0	0
NB18080905	NB	NB18080905	KS	LS	KW	89	52	D	27.46.855	82.24.925	09:32:00	33.8	0	S	9	1.3	1.25	1.3	0	0	8	64	5	0	0	30	21	31.6	36.3	19.9	7.7	0.89	2.10	R	NA	NA	NA	0	0	0	0	0	S	NA	NA	100	0	0	100
NB18080906	NB	NB18080906	KS	LS	KW	14	95	D	27.47.195	82.24.451	10:13:00	33.8	10	MS	9	1.3	1.1	0.95	0.0454545	4.54545	7.7	61.6	20	0	0	10	20	32.8	37.8	20.4	79	0.65	2.15	R	NA	NA	NA	0	0	0	0	0	S	M	NA	80	20	0	80
NB18080907	NB	NB18080907	KS	LS	KW	14	51	D	27.47.159	82.24.411	10:27:00	33.8	10	MS	9	1.3	1.3	1.25	0.0111111	1.11111	4.5	36	20	0	0	85	20	33.1	38	20.4	7.9	0.7	2.20	R	LL	NA	NA	0.2	0	0	0	0	S	NA	NA	100	0	0	100
NB18080908	NB	NB18080908	KS	LS	KW	13	9	D	27.47.134	82.24.393	10:44:00	33.8	15	MS	9	1.3	1.3	1.3	0	0	4.5	36	20	0.5	0	30	20	33.2	38.1	20.4	7.9	0.7	2.40	R	NA	NA	NA	0	0	0	0	0	S	M	NA	80	20	0	80
NB18080909	NB	NB18080909	KS	LS	KW	3	30	D	27.47.033	82.24.303	11:01:00	32.7	40	MS	9	1	1.15	1.3	-0.0375	-3.75	8	64	20	0	0	5	20	32.6	37.6	20.3	7.9	0.72	2.90	R	NA	NA	NA	0	0	0	0	0	S	M	NA	80	20	0	80
NB18080910	NB	NB18080910	KS	LS	KW	2	39	D	27.47.020	82.24.296	11:17:00	32.2	40	MS	9	1	1.1	1.3	-0.0375	-3.75	8	64	20	0	0	5	20	32.6	37.6	20.3	7.9	0.75	3.0	R	LL	NA	NA	0.07	0	0	0	0	S	M	NA	80	20	0	80
NB18080911	NB	NB18080911	KS	LS	KW	2	19	D	27.47.018	82.24.295	11:26:00	31.6	40	MS	40	1.15	1.05	0.95	0.0133333	1.33333	15	525	20	2.5	0	0	20	32.1	36.7	20.1	7.7	0.82	3.10	R	NA	NA	NA	0	0	0	0	0	S	M	NA	80	20	0	80
NB18080912	NB	NB18080912	KS	LS	KW	2	29	D	27.47.021	82.24.294	11:46:00	32.7	40	MS	40	1.01	1.1	1.4	-0.026	-2.6	15	525	20	2	0	8	20	32.4	37.7	20.3	7.7	0.83	3.15	R	NA	NA	NA	0	0	0	0	0	S	NA	NA	80	20	0	80
NB18101701	NB	NB18101701	KS	AP	ST	74	10	D	27.46.702	82.24.428	12:17:00	34	10	MS	9	1.3	1.1	0.6	0.148936	14.8936	4.7	37.6	2	0	0	10	21	30.5	36.8	20.7	8.2	0.64	0.51	F	MP	NA	NA	0.5	0	0	0	0	S	O	NA	50	50	0	50
NB18101702	NB	NB18101702	KS	AP	ST	74	1	D	27.46.710	82.24.316	12:36:00	34	10	MS	9	0.975	0.85	0.6	0.046875	4.6875	8	64	0	4	0	0	10	30.5	36.8	20.7	8.2	0.64	0.48	F	LL	NA	NA	0.3	0	0	0	0	S	NA	NA	100	0	0	100
NB18101703	NB	NB18101703	KS	AP	ST	74	24	D	27.46.724	82.24.449	12:55:00	34	10	MS	9	0.5	0.4	0.4	0.0128205	1.28205	7.8	62.4	0.5	0	0	25	21	30.6	37.3	21	8.1	0.65	0.45	F	NA	NA	NA	0	0	0	0	0	S	NA	NA	100	0	0	100
NB18101704	NB	NB18101704	KS	AP	ST	75	35	D	27.46.736	82.24.557	13:16:00	38	10	MS	40	2	1.3	0.36	0.182222	18.2222	9	315	0	0	0	35	2	30.8	37.4	20.9	7.9	0.62	0.42	F	L	O	NA	7	4	0	0	0	O	S	NA	90	10	0	10
NB18101705	NB	NB18101705	KS	AP	ST	76	52	D	27.46.757	82.27.620	14:02:00	28	10	MS	9	1.3	0.82	0.3	0.181818	18.1818	5.5	44	0	1	0	60	10	31.2	37.5	20.9	7.8	0.63	0.36	F	NA	NA	NA	0	0	0	0	0	O	NA	NA	100	0	0	0
NB18101706	NB	NB18101706	KS	AP	ST	88	14	D	27.46.816	82.24.846	14:28:00	35	10	MS	40	2.55	1.6	0.65	0.158333	15.8333	12	420	1.5	2	0	15	21	31.3	38	21.2	7.7	0.76	0.32	F	O	LL	NA	10	0.5	0	0	0	O	NA	NA	100	0	0	0
NB18101707	NB	NB18101707	KS	AP	ST	88	15	D	27.46.816	82.24.849	15:00:00	35	10	MS	9	1.15	0.75	0.3	0.125	12.5	6.8	54.4	0	1.5	0	50	21	31.3	38	21.2	7.7	0.76	0.28	F	O	NA	NA	1.5	0	0	0	0	O	NA	NA	100	0	0	0
NB18101708	NB	NB18101708	KS	AP	ST	42	49	D	27.47.291	82.24.448	16:03:00	37	40	PC	9	0.4	0.75	0.41	-0.00125	-0.125	8	64	0	2.5	0	2	21	30.3	38.8	22.1	7.7	0.55	0.23	F	NA	NA	NA	0	0	0	0	0	S	O	NA	75	25	0	75
NB18101709	NB	NB18101709	KS	AP	ST	41	26	D	27.47.165	82.24.422	16:23:00	33	40	PC	9	0.85	0.95	0.75	0.0188679	1.88679	5.3	42.4	0	0	0	100	21	30.5	37.5	21.2	7.6	0.58	0.23	RF	NA	NA	NA	0	0	0	0	0	O	S	NA	80	20	0	20
NB18101710	NB	NB18101710	KS	AP	ST	31	52	D	27.47.129	82.24.358	16:35:00	33	40	PC	9	0.93	0.85	0.3	0.0984375	9.84375	6.4	51.2	0	0	0	100	21	30.5	37.5	21.2	7.6	0.58	0.23	RF	O	NA	NA	1	0	0	0	0	O	S	NA	80	20	0	20
NB18101711	NB	NB18101711	KS	AP	ST	20	92	D	27.47.026	82.24.299	16:46:00	33	40	PC	9	0.48	0.6	0.65	-0.02125	-2.125	8	64	0	3	0	0	10	30.7	37.3	20.9	7.6	0.63	0.23	R	NA	NA	NA	0	0	0	0	0	S	M	NA	80	20	0	80
NB18101712	NB	NB18101712	KS	AP	ST	30	1	D	27.47.019	82.24.304	16:55:00	33	10	S	40	0.55	0.27	0.2	0.0291667	2.91667	12	420	0	0	0	20	21	30.7	36.7	20.8	7.5	0.62	0.23	R	NA	NA	NA	0	0	0	0	0	S	M	NA	80	20	0	80
NB19020501	NB	NB19020501	KS	QT	ST	73	17	D	27.46.712	82.24.375	08:19:00	19	0	S	9	0.75	0.2	0.15	0.075	7.5	8	64	0	2	2	10	5	19	26	17.9	8.54	0.31	-0.07	F	LL	HP	NA	0.2	0.05	0	0	0	S	M	NA	85	15	0	85
NB19020502	NB	NB19020502	KS	QT	ST	74	11	D	27.46.710	82.24.410	08:35:00	23	0	S	9	1.3	0.75	0	0.183099	18.3099	7.1	56.8	0	1	1	5	21	20.5	26.8	18.2	8.9	0.52	-0.09	F	O	NA	NA	1	0	0	0	0	M	O	S	45	45	10	10
NB19020503	NB	NB19020503	KS	QT	ST	74	13	D	27.46.714	82.24.438	08:49:00	23	0	S	9	1.3	0.9	0.1	0.164384	16.4384	7.3	58.4	0	1	1	10	21	20.6	27.1	18.4	8.1	0.53	-0.10	F	O	NA	NA	0.4	0	0	0	0	M	O	S	45	45	10	10
NB19020504	NB	NB19020504	KS	QT	ST	74	15	D	27.46.722	82.24.477	09:01:00	25	0	S	40	2.41	1.3	0	0.185385	18.5385	13	455	0	1.5	1.5	15	21	20.8	27.1	18.4	8	0.56	-0.11	RF	O	NA	NA	2	0	0	0	0	O	M	S	45	40	15	15
NB19020505	NB	NB19020505	KS	QT	ST	76	63	D	27.46.763	82.24.639	09:30:00	25	0	S	9	1.25	0.7	0	0.15625	15.625	8	64	0	1.5	1.5	10	21	20.2	26.1	17.8	8	0.67	-0.11	RF	O	NA	NA	1	0	0	0	0	M	O	S	45	45	10	10
NB19020506	NB	NB19020506	KS	QT	ST	77	81	D	27.46.786	82.24.719	09:45:00	26	0	S	9	1.25	0.7	0	0.227273	22.7273	5.5	44	0	2	2	20	21	21	30.4	20.6	7.9	0.62	-0.10	R	O	NA	NA	1	0	0	0	0	O	M	S	50	40	10	10
NB19020507	NB	NB19020507	KS	QT	ST	89	85	D	27.46.880	82.24.951	10:10:00	26	0	S	40	3.4	1.3	0.64	0.184	18.4	15	525	0	2	0	15	21	21.2	31.2	21.4	7.8	0.61	-0.07	R	NA	NA	NA	0	0	0	0	0	O	M	S	45	45	10	10
NB19020508	NB	NB19020508	KS	QT	ST	14	84	D	27.47.186	82.24.840	11:11:00	26	0	S	9	0.93	1	0.4	0.0791045	7.91045	6.7	53.6	0	0	0	90	21	22	28.9	19.1	7.7	0.5	0.02	R	O	NA	NA	0.5	0	0	0	0	M	O	S	60	30	10	10
NB19020509	NB	NB19020509	KS	QT	ST	14	73	D	27.47.177	82.24.431	11:20:00	26	0	S	9	0.77	0.8	0.5	0.0397059	3.97059	6.8	54.4	0	0	0	90	21	22.5	29.5	19.3	7.7	0.51	0.04	R	O	MP	NA	0.75	0.2	0	0	0	M	O	S	45	45	10	10
NB19020510	NB	NB19020510	KS	QT	ST	3	20	D	27.47.026	82.24.305	11:40:00	26	0	S	40	0.48	0.31	0.2	0.014	1.4	20	700	0.5	3	0	0	21	21.4	27.5	18.3	7.7	0.74	0.08	R	O	St	NA	0.7	0.5	0	0	0	S	NA	NA	100	0	0	100
NB19020511	NB	NB19020511	KS	QT	ST	2	19	D	27.47.015	82.24.296	11:55:00	26	0	S	9	0.55	0.4	0.4	0.0211268	2.11268	7.1	56.8	0.5	0	0	50	21	21.7	27.6	18.3	7.6	0.73	0.11	R	LL	NA	NA	0.1	0	0	0	0	S	NA	NA	100	0	0	100
NB19020512	NB	NB19020512	KS	QT	ST	2	8	D	27.47.009	82.24.284	12:05:00	26	0	S	9	0.6	0.7	0.6	0	0	5.3	42.4	0.5	0	0	30	10	23.1	28.4	18.2	7.5	0.75	0.13	R	LL	NA	NA	0.05	0	0	0	0	S	M	NA	85	15	0	85
NB19041601	NB	NB19041601	KS	EA	BM	73	9	D	27.46.702	82.24.392	08:14:00	17	0	S	40	1.9	1.5	0	0.135714	13.5714	14	490	0	0	1.5	20	21	25.1	36	22.7	7.6	0.2	0.07	R	O	NA	NA	1	0	0	0	0	O	S	M	50	25	25	25
NB19041602	NB	NB19041602	KS	EA	BM	74	0	D	27.46.707	82.24.403	08:29:00	17	0	S	9	1.4	0.9	0.3	0.183333	18.3333	6	48	0	0	0.5	10	20	25.1	36.2	22.9	7.5	0.25	0.10	R	O	NA	NA	1	0	0	0	0	S	O	M	50	30	20	50
NB19041603	NB	NB19041603	KS	EA	BM	74	13	D	27.46.713	82.24.437	08:43:00	20	0	S	9	1.275	0.78	0.1	0.195833	19.5833	6	48	0	0	1	30	20	24.8	36.1	22.9	7.3	0.42	0.12	R	O	NA	NA	2	0	0	0	0	S	O	M	50	30	20	50
NB19041604	NB	NB19041604	KS	EA	BM	76	66	D	27.46.765	82.24.660	09:11:00	21	0	S	40	1.9	1.15	0.2	0.141667	14.1667	12	420	0	0.5	0.5	20	21	25.2	37.5	23.6	7.3	0.39	0.17	R	O	NA	NA	5	0	0	0	0	S	O	M	40	40	20	40
NB19041605	NB	NB19041605	KS	EA	BM	77	81	D	27.46.784	82.24.714	09:35:00	24	0	S	40	2.9	2.1	0.3	0.152941	15.2941	17	595	0	0	0	15	21	25.6	38.3	24	7.4	0.52	0.22	R	O	CJ	NA	5	0.6	0	0	0	S	O	M	40	40	20	40
NB19041606	NB	NB19041606	KS	EA	BM	77	83	D	27.46.789	82.24.733	09:47:00	21	0	S	9	1.275	0.8	0.25	0.189815	18.9815	5.4	43.2	0	0	0	30	21	25.1	37.5	23.8	7.4	0.44	0.24	R	O	NA	NA	0.7	0	0	0	0	S	O	M	50	30	20	50
NB19041607	NB	NB19041607	KS	EA	BM	88	49	D	27.46.849	82.24.895	10:04:00	23	0	S	9	1.375	0.9	0.2	0.261111	26.1111	4.5	36	0	0	0	50	21	25.8	39.1	24.5	7.3	0.55	0.28	R	O	NA	NA	0.2	0	0	0	0	O	S	M	50	40	10	40
NB19041608	NB	NB19041608	KS	EA	BM	90	30	D	27.46.935	82.25.009	10:17:00	23	0	S	9	1.35	1.1	0.3	0.181034	18.1034	5.8	46.4	0	0	0	60	21	26.2	40.1	24.9	7.4	0.78	0.30	R	O	NA	NA	0.5	0	0	0	0	S	M	O	70	20	10	70
NB19041609	NB	NB19041609	KS	EA	BM	14	62	D	27.47.169	82.24.423	11:09:00	28	0	S	9	0.75	0.9	0.6	0.0254237	2.54237	5.9	47.2	0	0	0	100	21	24.2	39.1	25.4	7.3	0.72	0.41	R	FA	NA	NA	0.2	0	0	0	0	S	O	M	40	40	20	40
NB19041610	NB	NB19041610	KS	EA	BM	14	61	D	27.47.165	82.24.419	11:15:00	28	0	S	9	0.65	0.95	0.7	-0.00847458	-0.847458	5.9	47.2	0.5	0	0	100	21	24.2	39.1	25.4	7.3	0.72	0.42	R	FA	GA	NA	0.3	0.1	0	0	0	S	M	O	60	20	20	60
NB19041611	NB	NB19041611	KS	EA	BM	3	84	D	27.47.080	82.24.344	11:28:00	26	0	S	9	0.575	1	0.45	0.0211864	2.11864	5.9	47.2	0.1	0	0	100	21	24.1	39	25.4	7.3	0.95	0.45	R	FA	NA	NA	0.4	0	0	0	0	S	O	M	40	40	20	40
NB19041612	NB	NB19041612	KS	EA	BM	3	40	D	27.47.040	82.24.307	11:42:00	25	0	S	9	0.7	0.9	0.25	0.0725806	7.25806	6.2	49.6	0	0	0	100	21	24	39	25.4	7.2	0.79	0.47	R	O	FA	NA	1.5	0.2	0	0	0	S	O	NA	85	15	0	85
RPP18030901	RPP	RPP18030901	KS	PS	DM	86	57	R	27.38.818	82.32.646	10:00:00	30	0	SW	9	0.7	0.6	0.1	0.12	12	5	40	1	1	1	0	21	17	30.9	23.1	7.9	0.31	0.2	R	FA	NA	NA	20	0	0	0	0	M	S	O	60	30	10	30
RPP18030902	RPP	RPP18030902	KS	PS	DM	85	9	R	27.38.809	82.32.550	10:37:00	28	0	SW	9	0.45	0.3	0	0.09	9	5	40	2	2	2	0	10	17.6	31.3	22.9	8.7	0.26	0.26	R	FA	Sh	NA	5	0.2	0	0	0	S	M	Sh	70	25	5	70
RPP18030903	RPP	RPP18030903	KS	PS	DM	84	82	R	27.38.902	82.32.434	11:32:00	32	0	SW	9	0.25	0.1	0	0.0625	6.25	4	32	21	0	0	0	21	18.4	31.4	22.7	8.2	0.12	0.31	R	FA	NA	NA	1	0	0	5	0	S	M	NA	80	20	0	80
RPP18030904	RPP	RPP18030904	KS	PS	DM	94	48	R	27.38.982	82.32.439	12:15:00	31	0	SW	40	1.1	0.95	0	0.1375	13.75	8	280	2	2	2	0	20	18.3	31.5	22.8	8.1	0.18	0.31	R	FA	NA	NA	0.5	0	0	0	0	S	M	Sh	70	20	10	70
RPP18030905	RPP	RPP18030905	KS	PS	DM	92	40	R	27.38.944	82.32.185	13:06:00	37	0	SW	40	1.25	1	0	0.125	12.5	10	350	2	2	2	0	21	18.9	31	22.1	8.1	0.15	0.36	R	FA	NA	NA	24	0	0	0	0	S	M	NA	75	15	0	75
RPP18030906	RPP	RPP18030906	KS	PS	DM	82	63	R	27.389	82.32.217	13:38:00	35	0	SW	9	0.25	0.18	0	0.0520833	5.20833	4.8	38.4	1.5	1.5	1.5	0	20	19.6	31.5	22.1	8.1	0.13	0.40	R	FA	NA	NA	0.5	0	0	0	0	S	M	R	85	10	5	85
RPP18030907	RPP	RPP18030907	KS	PS	DM	2	25	R	27.39.039	82.32.241	14:01:00	34	0	SW	9	0.87	0.75	0	0.10875	10.875	8	64	1.5	1.5	1.5	0	20	20.1	31.8	22.2	8.1	0.26	0.42	R	NA	NA	NA	0	0	0	0	0	M	S	NA	60	40	0	40
RPP18030908	RPP	RPP18030908	KS	PS	DM	7	37	R	27.39.084	82.31.779	14:50:00	35	0	SW	9	1	0.55	0	0.125	12.5	8	64	3.5	3.5	3.5	0	20	20.2	24.7	17	8.1	0.19	0.44	R	FA	Sh	NA	5	0.1	0	0	0	S	M	NA	75	15	0	75
RPP18030909	RPP	RPP18030909	KS	PS	DM	27	31	R	27.39.238	82.31.714	15:31:00	33	0	SW	9	0.95	0.5	0	0.271429	27.1429	3.5	28	0.5	0	1.5	10	12	19.9	30.9	21.6	8.2	0.19	0.46	R	FA	LL	NA	0.8	0.1	0	0	0	M	S	NA	60	40	0	40
RPP18030910	RPP	RPP18030910	KS	PS	DM	27	20	R	27.39.324	82.31.708	15:54:00	33	0	SW	9	1	0.6	0	0.333333	33.3333	3	24	2	0	2	0	20	20.1	30.3	21	8.3	0.14	0.14	R	St	NA	NA	0.2	0	0	0	0	S	M	Sh	70	15	5	70
RPP18030911	RPP	RPP18030911	KS	PS	DM	47	34	R	27.39.433	82.31.744	16:14:00	33	0	SW	40	1.05	1	0	0.105	10.5	10	350	3	3	3	0	15	20.6	31.1	21.3	8.2	0.12	0.47	R	FA	NA	NA	0.2	0	0	0	0	S	M	NA	80	20	0	80
RPP18030912	RPP	RPP18030912	KS	PS	DM	47	20	R	27.39.425	82.31.792	16:40:00	32	0	S	9	0.25	0.65	0	0.0384615	3.84615	6.5	52	0	0	0	75	15	22.5	32.1	21.1	8.2	0.9	0.48	R	FA	NA	NA	0	0	0	0	0	S	M	NA	80	20	0	80
RPP18051701	RPP	RPP18051701	KS	JH	AB	78	44	R	27.38.747	82.32.842	09:12:00	32	80	MC	9	0.6	0.38	0.1	0.0625	6.25	8	64	3	0	0	0	3	26.5	31.6	19	8.5	0.16	0.35	R	GA	NA	NA	50	0	0	0	0	S	M	NA	80	20	0	80
RPP18051702	RPP	RPP18051702	KS	JH	AB	77	59	R	27.38.753	82.32.791	10:15:00	31	80	MC	40	1.3	0.9	0.15	0.0958333	9.58333	12	420	6	0	0	0	15	28.2	31.5	18.4	8.6	0.14	0.37	R	NA	NA	NA	0	0	0	0	0	S	M	NA	90	10	0	90
RPP18051703	RPP	RPP18051703	KS	JH	AB	84	18	R	27.38.816	82.32.480	10:33:00	31	80	MC, B	9	1.35	0.85	0.25	0.1375	13.75	8	64	3.5	0	0	0	3.5	26.9	31.2	18.6	8.5	0.11	0.38	R	NA	NA	NA	0	0	0	0	0	S	M	NA	90	10	0	90
RPP18051704	RPP	RPP18051704	KS	JH	AB	83	89	R	27.38.892	82.32.386	11:05:00	30	80	MC, B	9	0.8	0.45	0.3	0.0625	6.25	8	64	5	0	0	0	5	27.5	30.6	18	8.5	0.11	0.42	R	NA	NA	NA	0	0	0	0	0	M	S	NA	60	40	0	40
RPP18051705	RPP	RPP18051705	KS	JH	AB	82	64	R	27.38.868	82.32.245	11:53:00	36	70	PC, B	40	1.7	1.4	0.2	0.125	12.5	12	420	1.5	0	0	0	1.5	27.8	31.1	18.2	8.5	0.11	0.51	R	NA	NA	NA	0	0	0	0	0	M	S	NA	60	40	0	40
RPP18051706	RPP	RPP18051706	KS	JH	AB	2	22	R	27.39.029	82.32.223	13:12:00	39	85	MC	9	1.2	1.15	0.33	0.10875	10.875	8	64	2.5	0	0	0	4.5	30.7	29.3	16	8.3	0.12	0.62	R	LL	Sh	NA	0.1	0.1	0	0	0	M	S	NA	80	20	0	20
RPP18051707	RPP	RPP18051707	KS	JH	AB	91	6	R	27.38.912	82.32.164	13:36:00	34	85	MC, W, R	9	1.25	0.75	0.4	0.10625	10.625	8	64	2	0	0	0	5	33.2	30.8	16.1	8.6	0.11	0.64	R	LL	NA	NA	0.1	0	0	0	0	M	S	NA	70	30	0	30
RPP18051708	RPP	RPP18051708	KS	JH	AB	90	37	R	27.38.937	82.32.071	13:58:00	36	85	MC, B	9	0.95	0.7	0.3	0.08125	8.125	8	64	0.5	0	0	0	0	28.6	30.1	17.2	8.3	0.14	0.72	R	R	Sh	NA	0	0.05	0	0	0	M	S	NA	60	40	0	40
RPP18051709	RPP	RPP18051709	KS	JH	AB	97	57	R	27.39.057	82.31. 779	14:26:00	28	95	MC, R, W	9	0.95	0.7	0.3	0.08125	8.125	8	64	0	0	0	0	0	28.2	29.3	16.9	8.5	0.14	0.73	F	Sh	LL	NA	0.7	0.1	0	0	0	M	S	NA	60	40	0	40
RPP18051710	RPP	RPP18051710	KS	JH	AB	27	44	R	27.39.249	82.31.747	14:38:00	29	80	MC	9	1.1	0.8	0.3	0.1	10	8	64	4	0	4	0	4	27.8	26.9	15.6	8.5	0.15	0.73	R	NA	NA	NA	0	0	0	0	0	S	M	NA	50	50	0	50
RPP18051711	RPP	RPP18051711	KS	JH	AB	47	21	R	27.39.429	82.31.716	15:10:00	31	100	C, R	9	1.3	0.5	0.2	0.1375	13.75	8	64	4.6	0	0	0	4.6	27.6	19.5	11	8.6	0.19	0.75	R	Sh	NA	NA	0.2	0	0	0	0	M	S	NA	60	40	0	40
RPP18051712	RPP	RPP18051712	KS	JH	AB	56	26	R	27.39.529	82.31.664	15:35:00	32	95	C, W	40	1.3	0.7	0.2	0.11	11	10	350	5	0	0	0	5	25.7	18.3	10.7	8.6	0.2	0.75	F	NA	NA	NA	0	0	0	0	0	M	S	NA	60	40	0	40
RPP18071101	RPP	RPP18071101	KS	LS	KW	77	85	R	27.38.786	82.32.751	08:28:00	30	45	MS	9	1.1	0.55	0.1	0.125	12.5	8	64	3	0	0	0	21	29.9	27.7	15.4	7.9	0.35	0.50	R	NA	NA	NA	0	0	0	0	0	S	M	NA	90	10	0	90
RPP18071102	RPP	RPP18071102	KS	LS	KW	86	66	R	27.38.835	82.32.650	09:03:00	31.6	5	MS	40	1.3	0.8	0.1	0.08	8	15	525	3	0	0	0	21	29.8	26.3	14.5	7.8	0.42	0.55	R	NA	NA	NA	0	0	0	0	0	S	M	NA	60	40	0	60
RPP18071103	RPP	RPP18071103	KS	LS	KW	3	10	R	27.39.010	82.32.300	09:42:00	32	5	S	9	1.3	0.9	0	0.1625	16.25	8	64	0.5	0	0	0	21	31.7	27	14.4	7.8	0.4	0.6	R	CJ	NA	NA	0.05	0	0	0	0	S	M	NA	60	40	0	60
RPP18071104	RPP	RPP18071104	KS	LS	KW	2	79	R	27.39.078	82.32.290	10:21:00	33	10	S	9	0.85	1.1	0.2	0.13	13	5	40	3	0	0	30	20	31.2	31.7	16.8	7.6	0.45	0.7	R	NA	NA	NA	0	0	0	0	0	M	S	NA	80	20	0	20
RPP18071105	RPP	RPP18071105	KS	LS	KW	2	41	R	27.39.042	82.32.214	10:42:00	33.8	20	MS	9	1.25	1.05	0.1	0.14375	14.375	8	64	2	0	0	0	20	31.6	27	14.4	7.4	0.35	0.7	R	LL	Sh	NA	3	0.1	0	0	0	S	M	Sh	70	25	5	70
RPP18071106	RPP	RPP18071106	KS	LS	KW	9	29	R	27.39.024	82.31.992	11:22:00	33.8	10	MS	9	0.8	0.3	0	0.1	10	8	64	9.2	0	1.5	0	9.2	33.2	27.8	12.6	7.7	0.35	0.72	R	Sh	NA	NA	0.2	0	0	0	0	S	M	Sh	80	15	5	80
RPP18071107	RPP	RPP18071107	KS	LS	KW	9	19	R	27.39.018	82.31.992	11:43:00	33.8	10	S	40	1.1	0.76	0	0.0611111	6.11111	18	630	9.2	0	0	0	9.2	33.2	27.8	12.6	7.7	0.35	0.73	R	NA	NA	NA	0	0	0	0	0	S	M	Sh	80	15	5	80
RPP18071108	RPP	RPP18071108	KS	LS	KW	17	33	R	27.39.138	82.31.737	12:14:00	33.8	15	MS	9	1.3	0.55	0	0.1625	16.25	8	64	7.7	0	0	0	7.7	33.9	28.2	14.4	7.6	0.4	0.75	R	Sh	NA	NA	0.5	0	0	0	0	S	Sh	M	70	20	10	70
RPP18071109	RPP	RPP18071109	KS	LS	KW	37	93	R	27.39.392	82.31.735	12:39:00	31.1	50	MS,PC	9	1.3	1.25	0	0.26	26	5	40	0	0	0	0	20	33.7	23.6	14.7	7.6	0.25	0.78	RF	R	Sh	NA	0.7	0.5	0	0	0	S	Sh	M	70	20	10	70
RPP18071110	RPP	RPP18071110	KS	LS	KW	47	19	R	27.39.420	82.31.793	13:03:00	31.1	70	PC	9	0.65	0.2	0	0.13	13	5	40	10	0	0	0	21	32.5	28.2	14.8	7.6	0.25	0.78	RF	LL	NA	NA	0.3	0	0	0	0	S	M	Sh	60	30	10	60
RPP18071111	RPP	RPP18071111	KS	LS	KW	47	43	R	27.39.445	82.31.736	13:20:00	32.2	40	PC, MS	9	0.9	0.5	0	0.1125	11.25	8	64	4	0	2	0	15	34.7	29.1	14.7	7.7	0.25	0.76	F	FA	Sh	NA	12	0.6	0	0	0	S	Sh	M	70	20	10	70
RPP18071112	RPP	RPP18071112	KS	LS	KW	56	52	R	27.39.555	82.31.615	14:15:00	32.7	70	PC	40	1.25	0.92	0.2	0.105	10.5	10	350	3.5	0	0	0	21	33.9	28.8	14.8	7.6	0.25	0.75	F	NA	NA	NA	0	0	0	0	0	S	M	Sh	60	30	10	60
RPP18110801	RPP	RPP18110801	KS	KL	JR	77	63	R	27.38.770	82.32.734	08:45:00	29	5	PC	9	0.85	0.45	0.05	0.1	10	8	64	3	0	0	0	21	24.9	27.8	17.1	7.4	0.35	-0.01	F	NA	NA	NA	0	0	0	0	0	S	M	NA	90	10	0	90
RPP18110802	RPP	RPP18110802	KS	KL	JR	83	55	R	27.38.852	82.32.351	09:02:00	29	5	PC	9	0.625	0.4	0.25	0.046875	4.6875	8	64	3	0	0	0	17	26.4	29	17.3	7.6	0.3	-0.03	R	NA	NA	NA	0	0	0	0	0	S	R	M	60	25	15	60
RPP18110803	RPP	RPP18110803	KS	KL	JR	83	71	R	27.38.872	82.32.314	09:15:00	30	5	PC	40	1.35	1.03	0.12	0.123	12.3	10	350	5	0	0	0	0	26.4	28.6	17.1	7.6	0.21	-0.02	R	GA	NA	NA	0.2	0	0	0	0	S	M	NA	90	10	0	90
RPP18110804	RPP	RPP18110804	KS	KL	JR	2	19	R	27.39.012	82.32.298	09:45:00	31	10	PC	9	1.34	0.7	0.2	0.1425	14.25	8	64	1	0	0	0	7	27.2	29.8	17.6	7.7	0.27	0.0	R	Sn	NA	NA	0.3	0	0	0	0	S	M	NA	90	10	0	90
RPP18110805	RPP	RPP18110805	KS	KL	JR	0	62	R	27.39.063	82.32.026	10:24:00	31	40	PC	9	1.15	0.4	0.1	0.13125	13.125	8	64	1.5	0	0	0	10	28.6	30.9	17.8	7.7	0.27	0.02	R	NA	NA	NA	0	0	0	0	0	S	M	NA	90	10	0	90
RPP18110806	RPP	RPP18110806	KS	KL	JR	9	62	R	27.39.067	82.31.929	10:51:00	31	40	PC	9	1.35	0.8	0.3	0.184211	18.4211	5.7	45.6	0.5	0	0	0	9	27.6	30.8	18	7.8	0.28	0.07	R	LL	NA	NA	0.3	0	0	0	0	S	M	NA	90	10	0	90
RPP18110807	RPP	RPP18110807	KS	KL	JR	8	55	R	27.39.058	82.31.857	11:11:00	32	15	PC	40	1.45	1	0.9	0.055	5.5	10	350	0.25	0	0	0	15	28.7	31.2	17.9	7.7	0.23	0.11	R	NA	NA	NA	0	0	0	0	0	S	M	NA	90	10	0	90
RPP18110808	RPP	RPP18110808	KS	KL	JR	7	29	R	27.39.025	82.31.798	11:44:00	32	5	PC	9	0.4	0.3	0.1	0.0375	3.75	8	64	1	0	0	0	15	27.3	30.7	18.1	7.7	0.12	0.17	R	NA	NA	NA	0	0	0	0	0	S	Sh	M	75	15	10	75
RPP18110809	RPP	RPP18110809	KS	KL	JR	7	58	R	27.39.052	82.31.787	12:10:00	35	15	PC	40	1.12	0.29	0.17	0.0791667	7.91667	12	420	2.5	0	0	0	10	27.6	30.6	17.9	7.6	0.27	0.21	R	NA	NA	NA	0	0	0	0	0	S	M	Sh	80	10	10	80
RPP18110810	RPP	RPP18110810	KS	KL	JR	46	99	R	27.39.495	82.31.693	12:46:00	35	5	PC	9	0.65	0.2	0.15	0.0625	6.25	8	64	1.5	0	0	0	21	30.4	30.6	16.9	7.7	0.27	0.33	R	NA	NA	NA	0	0	0	0	0	S	M	Sh	80	10	10	80
RPP18110811	RPP	RPP18110811	KS	KL	JR	47	47	R	27.39.443	82.31.775	13:03:00	35	15	PC	9	0.9	0.55	0.2	0.0875	8.75	8	64	1.5	0	0	0	21	29.8	30	16.8	7.7	0.28	0.36	R	Sh	NA	NA	0.05	0	0	0	0	S	Sh	M	70	20	10	70
RPP18110812	RPP	RPP18110812	KS	KL	JR	17	91	R	27.39.192	82.31.717	13:22:00	35	40	PC	9	1.25	0.75	0.3	0.11875	11.875	8	64	3	0	0	0	0	30.1	32	17.9	7.7	0.39	0.38	R	R	NA	NA	0.2	0	0	0	0	S	R	M	80	10	10	80
RPP19022601	RPP	RPP19022601	KS	PS	JP	87	22	R	27.38.825	82.32.726	08:21:00	22	80	MC	9	0.75	0.4	0.1	0.08125	8.125	8	64	0.5	0	0	0	21	20.8	16.4	10.6	7.8	0.21	0.25	R	LL	NA	NA	0.1	0	0	0	0	S	M	NA	60	40	0	60
RPP19022602	RPP	RPP19022602	KS	PS	JP	82	4	R	27.38.805	82.32.549	08:43:00	23	80	MC	9	1.1	0.7	0.1	0.125	12.5	8	64	1	0	0	0	21	21.4	16.1	10.2	7.7	0.16	0.27	R	LL	NA	NA	0.5	0	0	0	0	S	M	Sh	45	45	10	45
RPP19022603	RPP	RPP19022603	KS	PS	JP	95	33	R	27.38.930	82.32.531	09:00:00	22	85	C	40	1.2	0.57	0	0.1	10	12	420	0.5	0	0	0	21	21.8	16.3	10.2	7.7	0.19	0.27	R	NA	NA	NA	0	0	0	0	0	S	M	Sh	70	20	10	70
RPP19022604	RPP	RPP19022604	KS	PS	JP	83	60	R	27.38.866	82.32.301	09:33:00	23	90	C	9	0.35	0.5	0.25	0.0125	1.25	8	64	1	0	0	0	15	21.9	15.6	9.7	7.7	0.21	0.27	RF	St	NA	NA	1	0	0	0	0	S	M	NA	50	50	0	50
RPP19022605	RPP	RPP19022605	KS	PS	JP	92	40	R	27.38.942	82.32.208	09:55:00	23	90	C	9	0.7	0.39	0.1	0.075	7.5	8	64	1	0	0	0	21	22	16.4	10.3	7.7	0.22	0.26	F	NA	NA	NA	0	0	0	0	0	S	M	NA	80	20	0	80
RPP19022606	RPP	RPP19022606	KS	PS	JP	2	15	R	27.39.017	82.32.250	10:17:00	23	100	C	9	1.2	1.05	0.85	0.04375	4.375	8	64	0	3.5	0	0	21	22	16.3	10.2	7.8	0.2	0.26	F	LL	NA	NA	4	0	0	0	0	M	S	Sh	70	20	10	20
RPP19022607	RPP	RPP19022607	KS	PS	JP	9	55	R	27.39.050	82.31.959	10:33:00	24	100	C	9	1.2	0.5	0	0.15	15	8	64	0.5	0	0	0	12	22.3	17.2	10.7	7.7	0.21	0.26	F	LL	NA	NA	1.5	0	0	0	0	S	M	NA	80	20	0	80
RPP19022608	RPP	RPP19022608	KS	PS	JP	8	10	R	27.39.019	82.37.806	11:12:00	24	100	C	40	0.6	0.4	0.11	0.049	4.9	10	350	0.5	0	0	0	8	22.1	17.3	10.8	7.6	0.12	0.26	RF	NA	NA	NA	0	0	0	0	0	S	M	Sh	60	30	10	60
RPP19022609	RPP	RPP19022609	KS	PS	JP	17	61	R	27.39.168	82.31.713	11:23:00	24	100	C	9	1.25	0.6	0.1	0.14375	14.375	8	64	1	0	0	0	7	22.5	17.7	11	7.7	0.3	0.26	RF	LL	NA	NA	0.7	0	0	0	20	S	M	Sh	75	20	5	75
RPP19022610	RPP	RPP19022610	KS	PS	JP	27	77	R	27.39.272	82.31.779	11:44:00	25	100	C	9	1.3	0.7	0.25	0.161538	16.1538	6.5	52	1	0	0	0	15	23	18.1	11.1	7.7	0.26	0.26	RF	LL	NA	NA	0.6	0	0	0	0	S	M	Sh	50	30	20	50
RPP19022611	RPP	RPP19022611	KS	PS	JP	47	21	R	27.39.429	82.21.710	11:58:00	24	100	C	9	1.2	0.6	0.15	0.13125	13.125	8	64	1	0	0	0	5	22.9	17.8	11	7.7	0.41	0.26	RF	R	NA	NA	0.1	0	0	0	10	S	M	NA	80	20	0	80
RPP19022612	RPP	RPP19022612	KS	PS	JP	27	83	R	27.39.283	82.31.740	12:39:00	24	100	C	40	1.4	1.22	0.3	0.0846154	8.46154	13	455	0.5	0	0	0	6	23	18.1	11.2	7.6	0.36	0.28	R	NA	NA	NA	0	0	0	0	0	S	M	Sh	70	20	10	70
RPP19050701	RPP	RPP19050701	KS	QT	JR	86	2	R	27.38.805	82.32.623	08:40:00	27	40	PC	9	1.3	0.85	0.1	0.193548	19.3548	6.2	49.6	1	0	0	0	21	26.9	32.7	19.7	7.7	0.28	0.34	F	NA	NA	NA	0	0	0	0	0	S	R	M	60	30	10	60
RPP19050702	RPP	RPP19050702	KS	QT	JR	94	2	R	27.38.902	82.32.420	09:11:00	31	40	PC	9	0.95	0.3	0.1	0.10625	10.625	8	64	0.2	0	0	0	21	27.8	33.1	19.5	7.8	0.25	0.33	F	NA	NA	NA	0	0	0	0	0	S	R	NA	60	40	0	60
RPP19050703	RPP	RPP19050703	KS	QT	JR	93	47	R	27.38.943	82.32.377	09:29:00	30	50	PC	9	1	0.4	0	0.125	12.5	8	64	0.3	0	0	0	21	28	33.3	19.5	7.9	0.2	0.34	R	RA	NA	NA	0.3	0	0	0	0	S	R	NA	60	40	0	60
RPP19050704	RPP	RPP19050704	KS	QT	JR	1	65	R	27.39.066	82.32.154	09:48:00	30	40	PC	9	1.1	0.19	0.2	0.1125	11.25	8	64	0	0	0	0	4	27.7	32.5	19.1	7.9	0.19	0.35	R	NA	NA	NA	0	0	0	0	0	S	M	NA	90	10	0	90
RPP19050705	RPP	RPP19050705	KS	QT	JR	2	41	R	27.39.041	82.32.218	09:57:00	30	30	PC	9	0.95	0.9	0.3	0.08125	8.125	8	64	1	0	0	0	10	27.7	32.5	19	7.9	0.2	0.37	R	NA	NA	NA	0	0	0	0	0	S	M	NA	70	30	0	70
RPP19050706	RPP	RPP19050706	KS	QT	JR	2	0	R	27.39.001	82.32.204	10:15:00	31	30	PC	40	0.75	0.38	0.05	0.0538462	5.38462	13	455	2	0	0	0	5	28.8	34	19.6	8	0.23	0.37	R	NA	NA	NA	0	0	0	0	0	S	M	NA	90	10	0	90
RPP19050707	RPP	RPP19050707	KS	QT	JR	99	98	R	27.38.998	82.31.980	10:58:00	34	10	MS	40	1.4	0.6	0.14	0.105	10.5	12	420	0.5	0	0	0	9	29.2	34.5	19.8	7.8	0.17	0.40	R	NA	NA	NA	0	0	0	0	0	S	M	NA	90	10	0	90
RPP19050708	RPP	RPP19050708	KS	QT	JR	9	4	R	27.39.001	82.31.945	11:15:00	34	20	MS	9	1.25	0.4	0.2	0.177966	17.7966	5.9	47.2	1	0	0	0	2	29.1	34.5	19.9	7.8	0.18	0.41	R	NA	NA	NA	0	0	0	0	0	S	M	NA	50	50	0	50
RPP19050709	RPP	RPP19050709	KS	QT	JR	56	56	R	27.39.558	82.31.666	11:35:00	35	10	MS	40	1.25	0.15	0.2	0.105	10.5	10	350	0.5	0	0	0	20	31.1	34.9	20	7.8	0.18	0.42	R	NA	NA	NA	0	0	0	0	0	S	R	NA	80	20	0	80
RPP19050710	RPP	RPP19050710	KS	QT	JR	47	48	R	27.39.441	82.31.787	12:02:00	36	10	MS	9	0.9	0.7	0.1	0.1	10	8	64	1	0	0	0	21	29.7	36.6	20.7	7.8	0.15	0.44	R	LL	NA	NA	0.2	0	0	0	0	S	R	NA	90	10	0	90
RPP19050711	RPP	RPP19050711	KS	QT	JR	47	3	R	27.39.409	82.31.736	12:17:00	35	10	MS	9	1.25	0.8	0	0.15625	15.625	8	64	0	0	0	0	8	30.2	36.7	20.7	7.8	0.16	0.47	R	NA	NA	NA	0	0	0	0	0	S	M	R	60	20	20	60
RPP19050712	RPP	RPP19050712	KS	QT	JR	37	33	R	27.39.338	82.21.737	12:22:00	35	10	MS	9	1.1	0.55	0	0.1375	13.75	8	64	0.5	0	0	0	21	29.9	36.2	20.7	7.8	0.18	0.49	R	NA	NA	NA	0	0	0	0	0	S	R	M	60	30	10	60
TCP18030101	TCP	TCP18030101	KS	QT	TL	3	73	R	27.36.073	82.33.326	10:35:00	31	50	PS	9	1.05	1	0.35	0.0875	8.75	8	64	0	0	0	0	21	25	49.3	31.1	7.71	0.93	0.13	R	CJ	NA	NA	0.5	0	0	0	0	S	NA	NA	100	0	0	100
TCP18030102	TCP	TCP18030102	KS	QT	TL	13	11	R	27.36.118	82.33.315	11:01:00	31	50	PS	9	0.63	0.65	0.33	0.0375	3.75	8	64	0	0	0	0	21	25.5	50.1	37.5	7.6	0.36	0.18	R	RA	A	CJ	0.5	0.5	0.2	0	0	M	S	NA	90	10	0	10
TCP18030103	TCP	TCP18030103	KS	QT	TL	13	47	R	27.36.127	82.3.308	11:45:00	38	40	MS	40			0.9	0.0828098	8.28098	15	525	0	0	0	0	21	26	51	32.8	7.6	0.74	0.27	R	CJ	NA	NA	0.25	0	0	0	0	M	S	O	50	40	10	40
TCP18030104	TCP	TCP18030104	KS	QT	TL	14	27	R	27.36.133	82.33.278	12:30:00	41	25	MS	9	1.18	0.97	0.5	0.085	8.5	8	64	0	0	0	0	21	26.1	50.4	32.3	7.6	0.69	0.33	R	CJ	A	NA	0.3	0.2	0	0	0	M	Sh	NA	99	1	0	0
TCP18030105	TCP	TCP18030105	KS	QT	TL	2	72	R	27.36.082	82.33.228	12:54:00	47	10	S	9	1.075	0.96	0.42	0.081875	8.1875	8	64	0	0	0	1	8	26.2	51.3	32.8	7.6	0.53	0.35	R	CJ	NA	NA	0.1	0	0	0	0	M	O	NA	80	20	0	0
TCP18030106	TCP	TCP18030106	KS	QT	TL	11	17	R	27.36.114	82.33.17	13:25:00	45	0	S	9	1.2	0.86	0.68	0.247619	24.7619	2.1	16.8	0	0	0	1	21	26.6	51.4	32.6	7.6	0.83	0.36	F	RA	CJ	A	1	0.3	0.1	0	0	M	O	NA	95	5	0	0
TCP18030107	TCP	TCP18030107	KS	QT	TL	0	55	R	27.36.058	82.33.063	14:49:00	41	25	MS	9	1	0.85	0.5	0.0625	6.25	8	64	0	0	0	5	21	27.3	52.9	32.9	7.6	0.71	0.34	F	CJ	LL	A	0.2	0.2	0.2	0	0	M	R	NA	90	10	0	0
TCP18030108	TCP	TCP18030108	KS	QT	TL	98	79	R	27.35.969	82.32.901	15:04:00	45	5	S	9	1.2	0.8	0.36	0.12	12	7	56	0	0	0	0	20	28.9	54	32.8	7.6	0.35	0.32	F	CJ	NA	NA	0.2	0	0	0	0	R	M	NA	60	40	0	0
TCP18030109	TCP	TCP18030109	KS	QT	TL	98	39	R	27.35.931	82.32.903	15:47:00	47	5	S	40				0	0	15	525	0	0	0	0	10	28.6	53.5	32.7	7.8	0.37	0.28	F	CJ	SH	NA	1	0.3	0	0	0	R	M	NA	70	30	0	0
TCP18030110	TCP	TCP18030110	KS	QT	TL	90	52	R	27.35.961	82.33.025	16:19:00	43	5	S	9	1.01	1.05	0.4	0.0677778	6.77778	9	72	0	0	0	5	20	28.4	53.6	32.9	7.8	0.37	0.24	F	SH	NA	NA	1.5	0	0	0	0	M	R	NA	70	30	0	0
TCP18030111	TCP	TCP18030111	KS	QT	TL	90	53	R	27.35.960	82.33.045	16:52:00	38	1	S	9	1	0.9	0.35	0.0722222	7.22222	9	72	0	0	0	1	20	28.4	53.6	32.9	7.8	0.37	0.2	F	R	A	CJ	0.5	0.25	0.1	0	0	M	R	NA	50	50	0	0
TCP18030112	TCP	TCP18030112	KS	QT	TL	90	87	R	27.35.985	82.33.079	17:12:00	36	5	S	40				0	0	15	525	0	0	0	5	10	27.8	46.5	28.5	7.8	0.37	0.18	F	CJ	NA	NA	0.1	0	0	0	0	R	M	NA	65	35	0	0
TCP18060501	TCP	TCP18060501	KS	PS	NA	11	56	R	27.36.154	82.33.165	09:34:00	31	50	MS	9	1.2	0.9	0.6	0.133333	13.3333	4.5	36	8	0	0	40	8	29.4	47.3	28.1	8.2	0.69	0.43	F	RA	NA	NA	0.3	0	0	0	0	M	S	Sh	75	15	10	15
TCP18060502	TCP	TCP18060502	KS	PS	NA	11	5	R	27.36.109	82.33.154	10:05:00	32	75	MC, W	9	1.1	0.95	0.35	0.09375	9.375	8	64	4.5	0	0	15	4.5	29.8	47.3	27.8	8.2	0.7	0.43	F	RA	LL	CJ	0.2	0.2	0.01	0	0	S	M	NA	70	30	0	70
TCP18060503	TCP	TCP18060503	KS	PS	NA	12	52	R	27.36.153	82.33.229	10:25:00	31	75	MC, B	9	1.3	0.9	0.65	0.118182	11.8182	5.5	44	20	0	0	30	21	29.8	47.1	27.6	7.9	0.7	0.42	F	LL	CJ	RA	0.2	0.07	0.05	0	0	M	S	NA	75	25	0	25
TCP18060504	TCP	TCP18060504	KS	PS	NA	12	32	R	27.36.138	82.33.224	10:51:00	31	75	MC	9	1.3	0.85	0.2	0.244444	24.4444	4.5	36	20	0	0	2	21	29.9	47	27.5	7.9	0.6	0.42	F	LL	NA	NA	0.4	0	0	0	0	M	S	NA	50	50	0	50
TCP18060505	TCP	TCP18060505	KS	PS	NA	12	22	R	27.36.125	82.33.229	11:26:00	34	80	MC, B	40	1.2	0	0.8	0.0285714	2.85714	14	490	7	0	0	10	21	30.6	48	27.8	7.8	0.75	0.42	F	RA	NA	NA	60	0	0	0	0	M	S	NA	50	50	0	50
TCP18060506	TCP	TCP18060506	KS	PS	NA	3	81	R	27.36.086	82.33.314	12:15:00	36	80	MS	40	1.3	1.05	0.4	0.12	12	7.5	262.5	10	0	0	5	21	30.9	48	27.6	7.8	0.75	0.41	RF	RA	NA	NA	5	0	0	0	0	S	M	R	45	35	25	45
TCP18060507	TCP	TCP18060507	KS	PS	NA	0	56	R	27.36.052	82.33.067	13:13:00	37	60	MS	9	1	0.8	0.4	0.075	7.5	8	64	20	0	0	0	21	31.9	48.7	27.4	7.7	0.6	0.42	R	NA	NA	NA	0	0	0	0	0	M	S	R	60	30	10	30
TCP18060508	TCP	TCP18060508	KS	PS	NA	0	6	R	27.36.008	82.33.061	14:00:00	37	80	MC	40	0.9	0.7	0.4	0.0714286	7.14286	7	245	20	0	0	5	21	32	48.5	27.3	7.8	0.5	0.45	R	CJ	NA	NA	0.1	0	0	0	0	M	S	O	45	45	10	45
TCP18060509	TCP	TCP18060509	KS	PS	NA	90	84	R	27.35.985	82.33.045	14:18:00	37	65	MS	9	0.9	0.7	0.5	0.05	5	8	64	20	0	0	0	21	32.2	48.5	27.3	7.8	0.5	0.46	R	CJ	NA	NA	0.05	0	0	0	0	M	S	O	50	25	25	25
TCP18060510	TCP	TCP18060510	KS	PS	NA	99	69	R	27.35.963	82.32.990	14:42:00	35	50	MS	9	1	0.6	0.4	0.075	7.5	8	64	20	0	0	0	21	31.9	48	27.1	7.9	0.35	0.48	R	LL	CJ	NA	0.2	0.1	0	0	0	M	S	R	50	40	10	40
TCP18060511	TCP	TCP18060511	KS	PS	NA	89	91	R	27.35.898	82.32.918	15:00:00	36	40	MS, W	9	0.7	0.7	0.4	0.0428571	4.28571	7	56	7	0	0	0	7	33.6	49.7	27.2	8	0.4	0.50	R	LL	NA	NA	0.1	0	0	0	0	M	S	R	60	20	20	20
TCP18060512	TCP	TCP18060512	KS	PS	NA	9	18	R	27.36.013	82.32.989	15:30:00	36	30	MS, B	9	0.8	0.6	0.5	0.0375	3.75	8	64	3.5	0	0	0	20	33.6	50.2	27.5	8	0.45	0.45	R	CJ	LL	NA	0.7	0.1	0	0	0	M	S	NA	90	10	0	10
TCP18071301	TCP	TCP18071301	KS	LS	DS	11	64	R	27.36.161	82.33.14	08:15:00	30	0	S	40	0.85	0.76	0.55	0.03	3	10	350	20	0	0	5	21	29.2	48.1	28.6	7.6	0.4	1.26	R	St	GA	NA	5	5	0	0	0	M	S	NA	70	30	0	30
TCP18071302	TCP	TCP18071302	KS	LS	DS	11	56	R	27.36.152	82.33.165	08:38:00	28	0	S	9	1.3	1.1	0.5	0.16	16	5	40	15	0	0	100	21	29.3	48.6	28.9	7.6	0.6	1.32	R	FA	NA	NA	0.5	0	0	0	0	M	S	NA	70	30	0	30
TCP18071303	TCP	TCP18071303	KS	LS	DS	11	19	R	27.36.112	82.33.196	08:58:00	30	0	S	9	1	0.8	0.42	0.0725	7.25	8	64	10	0	0	5	21	29.2	48.5	28.9	7.8	0.42	1.4	R	NA	NA	NA	0	0	0	0	0	M	S	NA	60	40	0	40
TCP18071304	TCP	TCP18071304	KS	LS	DS	11	91	R	27.36.097	82.33.206	09:15:00	30.5	0	S	9	1.05	0.9	0.5	0.06875	6.875	8	64	6.4	0	0	0	6.4	29.4	48.7	28.9	7.7	0.5	1.42	R	LL	NA	NA	0.07	0	0	0	0	S	M	NA	70	30	0	70
TCP18071305	TCP	TCP18071305	KS	LS	DS	12	18	R	27.36.111	82.33.280	09:36:00	30	10	MS	9	1.05	0.8	0.6	0.05625	5.625	8	64	15	0	0	15	21	29.5	48.8	28.9	7.9	0.35	1.46	R	GA	NA	NA	0.7	0	0	0	0	S	M	R	50	30	20	50
TCP18071306	TCP	TCP18071306	KS	LS	DS	3	84	R	27.36.088	82.33.347	10:13:00	34.4	40	PC, MS	40	1.55	1.5	0.7	0.0566667	5.66667	15	525	5	0	0	5	21	30	49.1	28.8	7.8	0.65	1.5	R	NA	NA	NA	0	0	0	0	0	S	M	O	70	20	10	70
TCP18071307	TCP	TCP18071307	KS	LS	DS	1	40	R	2736.05	82.33.105	11:22:00	34	20	MS	9	0.95	0.75	0.1	0.10625	10.625	8	64	6.8	0	3.8	0	6.8	30.4	49.8	29.1	7.7	0.75	1.8	R	NA	NA	NA	0	0	0	0	0	S	M	NA	90	10	0	90
TCP18071308	TCP	TCP18071308	KS	LS	DS	0	18	R	27.36.019	82.33.088	11:40:00	35.5	40	PC	9	1.2	0.9	0.5	0.0875	8.75	8	64	20	0	0	0	21	30.6	30.1	29.1	7.6	0.5	2.3	R	R	NA	NA	0.3	0	0	0	0	S	M	R	60	20	20	60
TCP18071309	TCP	TCP18071309	KS	LS	DS	90	72	R	27.35.970	82.33.026	11:54:00	37	50	MS, PC	9	1.3	1	0.75	0.06875	6.875	8	64	20	0	0	0	21	30.5	50.1	29.2	7.6	0.35	2.3	R	R	NA	NA	0.3	0	0	0	0	S	M	R	60	20	20	60
TCP18071310	TCP	TCP18071310	KS	LS	DS	99	97	R	27.35.992	82.32.970	12:15:00	37	50	PC	9	1.2	0.87	0.48	0.09	9	8	64	20	0	0	0	20	31	50.5	29.2	7.6	0.55	2.4	R	R	NA	NA	0.1	0	0	0	0	S	M	R	35	35	30	35
TCP18071311	TCP	TCP18071311	KS	LS	DS	0	10	R	27.36.013	82.33.008	12:35:00	34	45	MS, PC	40	1.05	1.1	0.5	0.0458333	4.58333	12	420	10	0	0	0	21	31.1	50.6	29.1	7.6	0.32	2.4	R	RA	NA	NA	0.5	0	0	0	0	S	M	R	35	35	30	35
TCP18071312	TCP	TCP18071312	KS	LS	DS	0	43	R	27.36.043	82.33.035	13:04:00	34	70	PS	9	0.7	0.78	0.65	0.00625	0.625	8	64	8	0	0	10	21	31.6	51.3	29.3	7.6	0.57	2.6	R	O	NA	NA	0.4	0	0	0	0	S	M	R	40	40	20	40
TCP18102201	TCP	TCP18102201	KS	AB	ST	11	5	R	27.36.101	82.33.154	08:45:00	22	0	S, B	9	1.2	0.75	0.2	0.125	12.5	8	64	0	0	0	3	5.8	25.7	43.7	27.7	7.2	0.32	0.36	R	CJ	NA	NA	0.01	0	0	0	0	S	M	NA	70	30	0	70
TCP18102202	TCP	TCP18102202	KS	AB	ST	12	0	R	27.36.103	82.33.211	09:00:00	22	0	S, B	9	0.9	0.88	0.1	0.1	10	8	64	0	0	0	0	0	25.7	45.2	28.7	7.3	0.28	0.39	R	CJ	NA	NA	0.05	0	0	0	0	S	M	Sh	70	20	10	70
TCP18102203	TCP	TCP18102203	KS	AB	ST	2	87	R	27.36.084	82.33.277	09:30:00	25	0	S, B	40	1.15	1	0.41	0.0528571	5.28571	14	490	1	0	0	3	0	25.6	45.2	28.8	7.4	0.28	0.43	R	CJ	NA	NA	0.01	0	0	0	0	S	M	NA	50	50	0	50
TCP18102204	TCP	TCP18102204	KS	AB	ST	3	96	R	27.36.099	82.33.357	10:10:00	25	0	S, B	9	1.19	1.05	0.5	0.08625	8.625	8	64	1	1.5	0	0	0	25.8	45.2	28.7	7.5	0.41	0.49	R	CJ	O	NA	0.3	0.3	0	0	0	S	O	M	40	40	20	40
TCP18102205	TCP	TCP18102205	KS	AB	ST	12	59	R	27.36.160	82.33.288	10:30:00	28	0	S, B	9	1.2	0.5	0.4	0.1	10	8	64	0	2	0	0	0	26.1	45.4	28.7	7.5	0.4	0.52	R	O	NA	NA	0.5	0	0	0	0	O	NA	NA	100	0	0	0
TCP18102206	TCP	TCP18102206	KS	AB	ST	12	61	R	27.36.168	82.33.214	10:58:00	28	0	S, B	9	0.85	0.5	0.37	0.06	6	8	64	1.5	0	0	10	0	26	45.3	28.7	7.5	0.41	0.56	R	RA	NA	NA	5	0	0	0	0	S	M	NA	90	10	0	90
TCP18102207	TCP	TCP18102207	KS	AB	ST	11	61	R	27.36.172	82.33.107	11:26:00	30	0	S, B	40	2	1.3	0.45	0.110714	11.0714	14	490	21	2	0	0	0	26.6	45.6	28.5	7.72	0.38	0.59	R	CJ	NA	NA	0.2	0	0	0	0	S	M	NA	80	20	0	80
TCP18102208	TCP	TCP18102208	KS	AB	ST	0	55	R	27.36.057	82.33.060	12:31:00	28	0	S, B	9	1.2	0.9	0.5	0.0875	8.75	8	64	21	0	0	0	21	26.5	45.4	28.5	7.6	0.35	0.64	R	CJ	NA	NA	0.01	0	0	0	0	M	S	R	40	40	20	40
TCP18102209	TCP	TCP18102209	KS	AB	ST	0	16	R	27.36.009	82.33.062	12:52:00	31	0	S, B	9	0.95	0.65	0.5	0.05625	5.625	8	64	21	0	0	0	0	26.9	46	28.7	7.63	0.37	0.64	RF	NA	NA	NA	0	0	0	0	0	M	S	R	40	40	20	40
TCP18102210	TCP	TCP18102210	KS	AB	ST	90	95	R	27.35.999	82.33.056	13:07:00	32	0	S, B	9	1	1	0.65	0.04375	4.375	8	64	0	0	0	0	0	27	46	28.5	7.62	0.38	0.64	F	NA	NA	NA	0	0	0	0	0	S	M	R	60	20	20	60
TCP18102211	TCP	TCP18102211	KS	AB	ST	9	7	R	27.36.000	82.32.976	13:26:00	32	0	S, B	9	1.23	1	0.6	0.07875	7.875	8	64	21	1	0	0	21	27.7	46.4	28.6	7.6	0.36	0.63	F	NA	NA	NA	0	0	0	0	0	S	R	M	40	40	20	40
TCP18102212	TCP	TCP18102212	KS	AB	ST	0	21	R	27.36.025	82.33.010	13:45:00	32	0	S, B	40	0.95	0.95	0.55	0.0285714	2.85714	14	490	2.5	0	0	0	21	27.3	46.4	28.7	7.6	0.41	0.62	F	NA	NA	NA	0	0	0	0	0	M	S	R	40	30	30	30
TCP19021201	TCP	TCP19021201	KS	KW	EA	3	86	R	27.36.081	82.33.364	08:26:00	25	80	MC	9	1.3	1.1	0.8	0.0943396	9.43396	5.3	42.4	3	0	0	75	21	22.7	40.1	26.9	8	0.93	0.21	F	RA	O	NA	1	0.5	0	0	0	S	M	O	50	25	25	50
TCP19021202	TCP	TCP19021202	KS	KW	EA	3	95	R	27.36.099	82.33.356	08:51:00	24	90	MC	9	0.9	0.85	0.5	0.05	5	8	64	1	0	0	10	21	22.8	40.6	27.2	7.6	0.89	0.2	F	LL	CJ	NA	0.3	0.1	0	0	0	S	M	Sh	85	10	5	85
TCP19021203	TCP	TCP19021203	KS	KW	EA	12	8	R	27.36.120	82.33.318	09:14:00	25	100	C	9	0.85	0.8	0.5	0.04375	4.375	8	64	0.5	0	0	0	21	23	40.6	27.1	7.6	0.89	0.18	F	FA	NA	NA	2	0	0	0	0	S	M	NA	70	30	0	70
TCP19021204	TCP	TCP19021204	KS	KW	EA	12	8	R	27.36.107	82.33.282	10:14:00	27	90	MC	40	0.6	0.6	0.38	0.022	2.2	10	350	0.5	0	0	5	21	23.4	40.9	27.1	7.5	0.75	0.16	F	RA	NA	NA	0.7	0	0	0	0	S	R	M	65	25	10	65
TCP19021205	TCP	TCP19021205	KS	KW	EA	0	8	R	27.36.148	82.33.363	10:30:00	31	50	PC	9	1.3	0.9	0.55	0.115385	11.5385	6.5	52	0.5	0	0	10	21	22.8	40.8	27.4	7.4	1.1	0.16	F	CJ	NA	NA	0.2	0	0	0	0	S	Sh	M	70	20	20	70
TCP19021206	TCP	TCP19021206	KS	KW	EA	13	46	R	27.36.008	82.33.084	11:22:00	30	30	PC	9	0.8	0.65	0.25	0.06875	6.875	8	64	0.5	0	0	2	21	24.1	41.4	27	7.6	0.56	0.16	R	S	CJ	GA	2	0.8	0.5	0	0	S	O	M	75	20	5	75
TCP19021207	TCP	TCP19021207	KS	KW	EA	90	78	R	27.35.978	82.33.088	12:07:00	30	50	PC	9	0.2	0.2	0.2	0	0	8	64	5	0	0	0	21	24.9	41.8	27	7.5	0.75	0.17	R	NA	NA	NA	0	0	0	0	0	S	M	Sh	60	20	20	60
TCP19021208	TCP	TCP19021208	KS	KW	EA	90	34	R	27.35.932	82.33.044	13:06:00	32	30	PC	9	0.8	1	0.6	0.025	2.5	8	64	0	0	0	0	21	25.1	41.9	27	7.6	0.49	0.21	R	LL	NA	NA	0.7	0	0	0	0	M	S	Sh	60	20	20	20
TCP19021209	TCP	TCP19021209	KS	KW	EA	99	37	R	27.35.942	82.32.973	14:00:00	29	90	MC	40	0.9	1	0.45	0.0375	3.75	12	420	0	0	0	0	21	26	42.4	26.7	8.5	0.45	0.27	R	GA	NA	NA	1	0	0	0	0	S	M	Sh	60	30	10	60
TCP19021210	TCP	TCP19021210	KS	KW	EA	99	62	R	27.35.969	82.32.920	14:10:00	29	60	PC	9	1.2	0.7	0.4	0.1	10	8	64	0.5	0	0	0	21	26.2	42.6	26.7	7.6	0.68	0.29	R	CJ	GA	NA	0.4	0.2	0	0	0	S	R	M	50	40	10	50
TCP19021211	TCP	TCP19021211	KS	KW	EA	98	89	R	27.35.981	82.32.899	14:42:00	30	80	PC	40	1.17	1	0.35	0.041	4.1	20	700	1	0	0	0	15	26.7	42.9	26.6	7.5	0.85	0.33	R	O	NA	NA	2	0	0	0	0	S	O	M	60	30	10	60
TCP19021212	TCP	TCP19021212	KS	KW	EA	99	79	R	27.35.979	82.32.991	15:00:00	30	75	PC	9	0.9	0.5	0.35	0.06875	6.875	8	64	5	0	0	0	21	26.1	42.8	26.8	7.6	0.7	0.36	R	GA	NA	NA	10	0	0	0	0	S	R	M	50	40	10	50
TCP19050201	TCP	TCP19050201	KS	JP	AD	11	63	R	27.36.163	82.33.137	08:50:00	25	30	MS	9	0.875	0.75	0.2	0.084375	8.4375	8	64	0	0	0	5	21	25.7	47.7	30.6	7.3	0.76	0.3	R	GA	RA	NA	10	3	0	0	0	M	S	NA	95	5	0	5
TCP19050202	TCP	TCP19050202	KS	JP	AD	11	47	R	27.36.145	82.33.175	09:02:00	27	50	PC	9	1.4	0.85	0.3	0.229167	22.9167	4.8	38.4	0	0	0	0	21	25.7	48	30.8	7.8	1	0.32	R	GA	NA	NA	0.1	0	0	0	0	M	S	NA	90	10	0	10
TCP19050203	TCP	TCP19050203	KS	JP	AD	11	36	R	27.36.131	82.33.166	09:23:00	28	50	PC	9	1.4	0.8	0.3	0.174603	17.4603	6.3	50.4	0	0	0	5	21	25.7	48	30.8	7.4	0.84	0.35	R	GA	NA	NA	0.1	0	0	0	0	M	S	NA	90	10	0	10
TCP19050204	TCP	TCP19050204	KS	JP	AD	12	32	R	27.36.130	82.33.228	09:35:00	28	50	PC	9	1.05	0.75	0.2	0.10625	10.625	8	64	0.5	0	0	5	21	26.1	48.3	30.7	7.5	0.54	0.37	R	GA	NA	NA	0.2	0	0	0	0	M	S	NA	85	15	0	15
TCP19050205	TCP	TCP19050205	KS	JP	AD	12	37	R	27.36.138	82.33.275	10:11:00	29	50	PC	9	0.94	0.775	0.25	0.08625	8.625	8	64	0	0	0	0	21	26.2	48.4	30.7	7.5	0.32	0.43	R	GA	NA	NA	0.2	0	0	0	0	M	R	S	70	20	10	10
TCP19050206	TCP	TCP19050206	KS	JP	AD	13	3	R	27.36.108	82.33.333	10:36:00	30	0	PC	40	1.7	1.2	0.55	0.0958333	9.58333	12	420	2	0	0	0	21	25.8	47.9	39.6	7.3	1	0.47	R	GA	NA	NA	2	0	0	0	0	M	S	NA	60	40	0	40
TCP19050207	TCP	TCP19050207	KS	JP	AD	13	3	R	27.36.119	82.33.261	11:14:00	34	70	MC	40	0.55	0.95	0.5	0.005	0.5	10	350	2.5	0	0	0	21	26.2	48.4	30.7	7.7	0.71	0.52	R	RA	GA	NA	1	1	0	0	0	M	S	NA	90	10	0	10
TCP19050208	TCP	TCP19050208	KS	JP	AD	99	20	R	27.35.924	82.32.909	12:08:00	36	30	PC	9	0.9	0.5	0.4	0.0625	6.25	8	64	2	0	0	0	12	27.9	50.4	30.9	7.4	0.68	0.56	R	NA	NA	NA	0	0	0	0	0	R	M	S	40	40	20	20
TCP19050209	TCP	TCP19050209	KS	JP	AD	99	45	R	27.35.945	82.32.959	12:20:00	36	30	PC	9	1.25	0.825	0.4	0.10625	10.625	8	64	2	0	0	0	21	27.5	50	31	7.4	0.65	0.57	R	O	NA	NA	1	0	0	0	0	R	M	S	40	40	20	20
TCP19050210	TCP	TCP19050210	KS	JP	AD	99	88	R	27.35.981	82.32.982	12:38:00	32	40	PC	9	1.15	0.775	0.35	0.1	10	8	64	1	0	0	0	21	27.5	50.3	31.3	7.4	0.68	0.57	RF	NA	NA	NA	0	0	0	0	0	R	M	S	40	40	20	20
TCP19050211	TCP	TCP19050211	KS	JP	AD	90	97	R	27.35.990	82.33.074	13:02:00	34	50	PC	9	0.675	0.8	0.55	0.015625	1.5625	8	64	4	0	0	0	21	27.9	50.9	31.3	7.2	0.78	0.57	F	NA	NA	NA	0	0	0	0	0	R	M	S	50	30	20	20
TCP19050212	TCP	TCP19050212	KS	JP	AD	0	47	R	27.36.048	82.33.070	12:20:00	35	50	PC	40	1.1	1.05	0.61	0.049	4.9	10	350	6	0	0	0	21	27.8	50.1	30.9	7.2	0.48	0.56	F	NA	NA	NA	0	0	0	0	0	R	S	M	50	30	20	30
[truncated: 38 more columns]
